# Supplementary material for: Increasing species sampling in chelicerate genomic-scale datasets provides support for monophyly of Acari and Arachnida
Source: Nat Commun. 2019 May 24;10:2295. doi: 10.1038/s41467-019-10244-7 (PMC6534568; doi:10.1038/s41467-019-10244-7)
Supplement: Supplementary file 4 — Source Data [file 41467_2019_10244_MOESM4_ESM.xlsx]

## Sheet: Figure 1a 
Figure 1a (Saturation plot). Lozano-Fernandez et al. 2019
Tip1	Tip2	Matrix A ML	Matrix A - Observed			Tip1	Tip2	Matrix B ML	Matrix B - Observed			Tip1	Tip2	Matrix C ML	Matrix C - Observed
Euperipatoides	Epiperipatus	0.285021	0.105174			Epiperipatus	Peripatopsis	1.17307	0.410876			Epiperipatus	Peripatopsis	1.35367	0.458832
Peripatopsis	Epiperipatus	0.240081	0.146921			Euperipatoides	Peripatopsis	0.510108	0.236391			Euperipatoides	Peripatopsis	0.589134	0.269711										Figure 1a
Peripatopsis	Euperipatoides	0.076232	0.051216			Euperipatoides	Epiperipatus	1.16399	0.432943			Euperipatoides	Epiperipatus	1.34069	0.475831
Pycnogonum	Epiperipatus	0.503511	0.250055			Alipes	Peripatopsis	0.684723	0.282406			Argulus	Peripatopsis	0.796613	0.327279
Pycnogonum	Euperipatoides	0.428664	0.216481			Alipes	Epiperipatus	1.70757	0.471434			Argulus	Epiperipatus	1.97913	0.51419
Pycnogonum	Peripatopsis	0.383724	0.185009			Alipes	Euperipatoides	1.0446	0.348486			Argulus	Euperipatoides	1.21459	0.407912
Anoplodactylus	Epiperipatus	0.543007	0.181205			Scutigera	Peripatopsis	0.6261	0.266213			Daphnia	Peripatopsis	0.799191	0.323398
Anoplodactylus	Euperipatoides	0.46816	0.197988			Scutigera	Epiperipatus	1.64894	0.460701			Daphnia	Epiperipatus	1.98171	0.519721
Anoplodactylus	Peripatopsis	0.42322	0.185896			Scutigera	Euperipatoides	0.985978	0.344477			Daphnia	Euperipatoides	1.21717	0.399794
Anoplodactylus	Pycnogonum	0.211462	0.118076			Scutigera	Alipes	0.431173	0.225954			Daphnia	Argulus	0.807694	0.319016
Endeis	Epiperipatus	0.57274	0.185343			Glomeris	Peripatopsis	0.685978	0.280255			Calanus	Peripatopsis	0.936939	0.346898
Endeis	Euperipatoides	0.497893	0.201182			Glomeris	Epiperipatus	1.70882	0.461829			Calanus	Epiperipatus	2.11946	0.530741
Endeis	Peripatopsis	0.452953	0.200629			Glomeris	Euperipatoides	1.04586	0.355338			Calanus	Euperipatoides	1.35492	0.413712
Endeis	Pycnogonum	0.241195	0.119948			Glomeris	Alipes	0.609727	0.267444			Calanus	Argulus	0.945442	0.349193
Endeis	Anoplodactylus	0.176133	0.078306			Glomeris	Scutigera	0.551104	0.244861			Calanus	Daphnia	0.84216	0.338767
Alipes	Epiperipatus	0.526661	0.243148			Hanseniella	Peripatopsis	0.683808	0.281645			Gammarus	Peripatopsis	0.939854	0.34615
Alipes	Euperipatoides	0.451814	0.195304			Hanseniella	Epiperipatus	1.70665	0.461775			Gammarus	Epiperipatus	2.12237	0.519634
Alipes	Peripatopsis	0.406874	0.180164			Hanseniella	Euperipatoides	1.04369	0.359206			Gammarus	Euperipatoides	1.35783	0.402538
Alipes	Pycnogonum	0.415348	0.191394			Hanseniella	Alipes	0.607557	0.270839			Gammarus	Argulus	0.948357	0.353416
Alipes	Anoplodactylus	0.454844	0.168186			Hanseniella	Scutigera	0.548934	0.2506			Gammarus	Daphnia	0.845075	0.33894
Alipes	Endeis	0.484577	0.191938			Hanseniella	Glomeris	0.544076	0.262917			Gammarus	Calanus	0.881001	0.359434
Scutigera	Epiperipatus	0.499888	0.208125			Argulus	Peripatopsis	0.815916	0.316805			Orchesella	Peripatopsis	0.876941	0.335734
Scutigera	Euperipatoides	0.425041	0.195901			Argulus	Epiperipatus	1.83876	0.47588			Orchesella	Epiperipatus	2.05946	0.523703
Scutigera	Peripatopsis	0.380101	0.167355			Argulus	Euperipatoides	1.17579	0.380341			Orchesella	Euperipatoides	1.29492	0.402747
Scutigera	Pycnogonum	0.388575	0.174674			Argulus	Alipes	0.798207	0.310493			Orchesella	Argulus	0.885444	0.338453
Scutigera	Anoplodactylus	0.428071	0.165246			Argulus	Scutigera	0.739584	0.297413			Orchesella	Daphnia	0.831218	0.329473
Scutigera	Endeis	0.457804	0.185209			Argulus	Glomeris	0.799462	0.309018			Orchesella	Calanus	0.968966	0.349391
Scutigera	Alipes	0.211383	0.121662			Argulus	Hanseniella	0.797292	0.31314			Orchesella	Gammarus	0.971881	0.350676
Glomeris	Epiperipatus	0.535531	0.226636			Daphnia	Peripatopsis	0.822526	0.313135			Blattella	Peripatopsis	0.94159	0.353546
Glomeris	Euperipatoides	0.460684	0.209979			Daphnia	Epiperipatus	1.84537	0.479043			Blattella	Epiperipatus	2.12411	0.519168
Glomeris	Peripatopsis	0.415744	0.180985			Daphnia	Euperipatoides	1.1824	0.374247			Blattella	Euperipatoides	1.35957	0.397475
Glomeris	Pycnogonum	0.424218	0.179745			Daphnia	Alipes	0.804817	0.311162			Blattella	Argulus	0.950093	0.34902
Glomeris	Anoplodactylus	0.463714	0.165475			Daphnia	Scutigera	0.746194	0.295935			Blattella	Daphnia	0.895867	0.34311
Glomeris	Endeis	0.493447	0.194697			Daphnia	Glomeris	0.806072	0.306804			Blattella	Calanus	1.03361	0.372661
Glomeris	Alipes	0.323398	0.161076			Daphnia	Hanseniella	0.803902	0.305379			Blattella	Gammarus	1.03653	0.357224
Glomeris	Scutigera	0.296625	0.150418			Daphnia	Argulus	0.801306	0.310873			Blattella	Orchesella	0.887529	0.343097
Hanseniella	Epiperipatus	0.530634	0.276298			Calanus	Peripatopsis	0.961763	0.3386			Drosophila	Peripatopsis	0.901254	0.335438
Hanseniella	Euperipatoides	0.455787	0.262623			Calanus	Epiperipatus	1.98461	0.495333			Drosophila	Epiperipatus	2.08377	0.513307
Hanseniella	Peripatopsis	0.410847	0.179324			Calanus	Euperipatoides	1.32164	0.392886			Drosophila	Euperipatoides	1.31923	0.391751
Hanseniella	Pycnogonum	0.419321	0.1802			Calanus	Alipes	0.944054	0.341943			Drosophila	Argulus	0.909757	0.331687
Hanseniella	Anoplodactylus	0.458817	0.201249			Calanus	Scutigera	0.885431	0.324768			Drosophila	Daphnia	0.855531	0.324103
Hanseniella	Endeis	0.48855	0.215368			Calanus	Glomeris	0.945309	0.335903			Drosophila	Calanus	0.993279	0.351559
Hanseniella	Alipes	0.318501	0.168453			Calanus	Hanseniella	0.943139	0.335437			Drosophila	Gammarus	0.996194	0.349867
Hanseniella	Scutigera	0.291728	0.155775			Calanus	Argulus	0.940543	0.341558			Drosophila	Orchesella	0.847193	0.330065
Hanseniella	Glomeris	0.296343	0.166624			Calanus	Daphnia	0.839289	0.331132			Drosophila	Blattella	0.799956	0.317114
Argulus	Epiperipatus	0.573293	0.252836			Gammarus	Peripatopsis	0.976288	0.340137			Tribolium	Peripatopsis	0.78844	0.314205
Argulus	Euperipatoides	0.498446	0.214562			Gammarus	Epiperipatus	1.99913	0.489288			Tribolium	Epiperipatus	1.97096	0.508709
Argulus	Peripatopsis	0.453506	0.1875			Gammarus	Euperipatoides	1.33617	0.385501			Tribolium	Euperipatoides	1.20642	0.394769
Argulus	Pycnogonum	0.46198	0.182639			Gammarus	Alipes	0.958579	0.33808			Tribolium	Argulus	0.796943	0.314632
Argulus	Anoplodactylus	0.501476	0.174801			Gammarus	Scutigera	0.899956	0.325877			Tribolium	Daphnia	0.742717	0.308037
Argulus	Endeis	0.531209	0.196334			Gammarus	Glomeris	0.959834	0.330869			Tribolium	Calanus	0.880465	0.335893
Argulus	Alipes	0.402822	0.176			Gammarus	Hanseniella	0.957664	0.331191			Tribolium	Gammarus	0.88338	0.332708
Argulus	Scutigera	0.376049	0.163387			Gammarus	Argulus	0.955068	0.347192			Tribolium	Orchesella	0.734379	0.309896
Argulus	Glomeris	0.411692	0.170652			Gammarus	Daphnia	0.853814	0.33241			Tribolium	Blattella	0.687142	0.292824
Argulus	Hanseniella	0.406795	0.179843			Gammarus	Calanus	0.892597	0.354579			Tribolium	Drosophila	0.547822	0.267932
Gammarus	Epiperipatus	0.623974	0.342327			Orchesella	Peripatopsis	0.898601	0.327482			Alipes	Peripatopsis	0.700574	0.294105
Gammarus	Euperipatoides	0.549127	0.220395			Orchesella	Epiperipatus	1.92145	0.48995			Alipes	Epiperipatus	1.88309	0.510939
Gammarus	Peripatopsis	0.504187	0.229576			Orchesella	Euperipatoides	1.25848	0.378822			Alipes	Euperipatoides	1.11855	0.373938
Gammarus	Pycnogonum	0.512661	0.221275			Orchesella	Alipes	0.880892	0.320743			Alipes	Argulus	0.830949	0.321699
Gammarus	Anoplodactylus	0.552157	0.262525			Orchesella	Scutigera	0.822269	0.311708			Alipes	Daphnia	0.833527	0.322295
Gammarus	Endeis	0.58189	0.208568			Orchesella	Glomeris	0.882147	0.321089			Alipes	Calanus	0.971275	0.351325
Gammarus	Alipes	0.453503	0.196957			Orchesella	Hanseniella	0.879977	0.320556			Alipes	Gammarus	0.97419	0.344786
Gammarus	Scutigera	0.42673	0.210359			Orchesella	Argulus	0.877381	0.330322			Alipes	Orchesella	0.911277	0.330097
Gammarus	Glomeris	0.462373	0.204247			Orchesella	Daphnia	0.824931	0.320787			Alipes	Blattella	0.975926	0.347761
Gammarus	Hanseniella	0.457476	0.218465			Orchesella	Calanus	0.964168	0.341413			Alipes	Drosophila	0.93559	0.336935
Gammarus	Argulus	0.425347	0.191332			Orchesella	Gammarus	0.978693	0.345449			Alipes	Tribolium	0.822776	0.316967
Calanus	Epiperipatus	0.622678	0.256513			Blattella	Peripatopsis	0.936899	0.33409			Scutigera	Peripatopsis	0.636139	0.277956
Calanus	Euperipatoides	0.547831	0.181232			Blattella	Epiperipatus	1.95974	0.481532			Scutigera	Epiperipatus	1.81866	0.503446
Calanus	Peripatopsis	0.502891	0.154122			Blattella	Euperipatoides	1.29678	0.371009			Scutigera	Euperipatoides	1.05412	0.37464
Calanus	Pycnogonum	0.511365	0.166814			Blattella	Alipes	0.91919	0.328871			Scutigera	Argulus	0.766514	0.30875
Calanus	Anoplodactylus	0.550861	0.175337			Blattella	Scutigera	0.860567	0.306189			Scutigera	Daphnia	0.769092	0.306907
Calanus	Endeis	0.580594	0.189655			Blattella	Glomeris	0.920445	0.320043			Scutigera	Calanus	0.90684	0.334264
Calanus	Alipes	0.452207	0.165655			Blattella	Hanseniella	0.918275	0.323637			Scutigera	Gammarus	0.909755	0.333101
Calanus	Scutigera	0.425434	0.157956			Blattella	Argulus	0.915679	0.332594			Scutigera	Orchesella	0.846842	0.320681
Calanus	Glomeris	0.461077	0.176194			Blattella	Daphnia	0.863229	0.325236			Scutigera	Blattella	0.911491	0.323889
Calanus	Hanseniella	0.45618	0.162266			Blattella	Calanus	1.00247	0.354595			Scutigera	Drosophila	0.871155	0.321353
Calanus	Argulus	0.424051	0.16485			Blattella	Gammarus	1.01699	0.345368			Scutigera	Tribolium	0.758341	0.296071
Calanus	Gammarus	0.399306	0.188063			Blattella	Orchesella	0.85334	0.326739			Scutigera	Alipes	0.451869	0.23986
Daphnia	Epiperipatus	0.586964	0.291215			Drosophila	Peripatopsis	0.927199	0.325922			Glomeris	Peripatopsis	0.690975	0.288747
Daphnia	Euperipatoides	0.512117	0.212867			Drosophila	Epiperipatus	1.95004	0.478223			Glomeris	Epiperipatus	1.87349	0.501746
Daphnia	Peripatopsis	0.467177	0.192367			Drosophila	Euperipatoides	1.28708	0.369277			Glomeris	Euperipatoides	1.10895	0.380189
Daphnia	Pycnogonum	0.475651	0.19614			Drosophila	Alipes	0.90949	0.326768			Glomeris	Argulus	0.82135	0.317618
Daphnia	Anoplodactylus	0.515147	0.192999			Drosophila	Scutigera	0.850867	0.311914			Glomeris	Daphnia	0.823928	0.316233
Daphnia	Endeis	0.54488	0.196954			Drosophila	Glomeris	0.910745	0.318838			Glomeris	Calanus	0.961676	0.342919
Daphnia	Alipes	0.416493	0.187467			Drosophila	Hanseniella	0.908575	0.320322			Glomeris	Gammarus	0.964591	0.335761
Daphnia	Scutigera	0.38972	0.177914			Drosophila	Argulus	0.905979	0.323632			Glomeris	Orchesella	0.901678	0.327453
Daphnia	Glomeris	0.425363	0.178675			Drosophila	Daphnia	0.853529	0.315795			Glomeris	Blattella	0.966327	0.336541
Daphnia	Hanseniella	0.420466	0.18301			Drosophila	Calanus	0.992766	0.343996			Glomeris	Drosophila	0.925991	0.326011
Daphnia	Argulus	0.388337	0.174971			Drosophila	Gammarus	1.00729	0.345055			Glomeris	Tribolium	0.813177	0.304904
Daphnia	Gammarus	0.363592	0.212398			Drosophila	Orchesella	0.84364	0.323461			Glomeris	Alipes	0.624903	0.277302
Daphnia	Calanus	0.347204	0.168403			Drosophila	Blattella	0.772528	0.302862			Glomeris	Scutigera	0.560468	0.252622
Blattella	Epiperipatus	0.627384	0.278689			Tribolium	Peripatopsis	0.806134	0.30375			Hanseniella	Peripatopsis	0.682646	0.287342
Blattella	Euperipatoides	0.552537	0.247299			Tribolium	Epiperipatus	1.82898	0.472024			Hanseniella	Epiperipatus	1.86516	0.49887
Blattella	Peripatopsis	0.507597	0.206291			Tribolium	Euperipatoides	1.16601	0.368758			Hanseniella	Euperipatoides	1.10063	0.381232
Blattella	Pycnogonum	0.516071	0.21494			Tribolium	Alipes	0.788425	0.305427			Hanseniella	Argulus	0.813021	0.31972
Blattella	Anoplodactylus	0.555567	0.202943			Tribolium	Scutigera	0.729802	0.285803			Hanseniella	Daphnia	0.815599	0.3125
Blattella	Endeis	0.5853	0.216671			Tribolium	Glomeris	0.78968	0.296166			Hanseniella	Calanus	0.953347	0.340924
Blattella	Alipes	0.456913	0.192936			Tribolium	Hanseniella	0.78751	0.296474			Hanseniella	Gammarus	0.956262	0.335195
Blattella	Scutigera	0.43014	0.186547			Tribolium	Argulus	0.784914	0.305303			Hanseniella	Orchesella	0.893349	0.326592
Blattella	Glomeris	0.465783	0.193311			Tribolium	Daphnia	0.732464	0.297639			Hanseniella	Blattella	0.957998	0.337757
Blattella	Hanseniella	0.460886	0.209875			Tribolium	Calanus	0.871701	0.325945			Hanseniella	Drosophila	0.917662	0.324876
Blattella	Argulus	0.428757	0.195329			Tribolium	Gammarus	0.886226	0.3267			Hanseniella	Tribolium	0.804848	0.302351
Blattella	Gammarus	0.430832	0.201094			Tribolium	Orchesella	0.722575	0.301468			Hanseniella	Alipes	0.616574	0.279036
Blattella	Calanus	0.429536	0.180422			Tribolium	Blattella	0.651463	0.272533			Hanseniella	Scutigera	0.552139	0.256633
Blattella	Daphnia	0.393822	0.203738			Tribolium	Drosophila	0.544603	0.261069			Hanseniella	Glomeris	0.542863	0.267633
Orchesella	Epiperipatus	0.703533	0.286791			Pycnogonum	Peripatopsis	0.703428	0.290446			Pycnogonum	Peripatopsis	0.734993	0.300041
Orchesella	Euperipatoides	0.628686	0.230241			Pycnogonum	Epiperipatus	1.72627	0.467229			Pycnogonum	Epiperipatus	1.91751	0.508057
Orchesella	Peripatopsis	0.583746	0.201422			Pycnogonum	Euperipatoides	1.06331	0.371193			Pycnogonum	Euperipatoides	1.15297	0.398587
Orchesella	Pycnogonum	0.59222	0.217509			Pycnogonum	Alipes	0.718629	0.291523			Pycnogonum	Argulus	0.865368	0.328273
Orchesella	Anoplodactylus	0.631716	0.208499			Pycnogonum	Scutigera	0.660006	0.274723			Pycnogonum	Daphnia	0.867946	0.325535
Orchesella	Endeis	0.661449	0.224239			Pycnogonum	Glomeris	0.719884	0.289389			Pycnogonum	Calanus	1.00569	0.349621
Orchesella	Alipes	0.533062	0.209551			Pycnogonum	Hanseniella	0.717714	0.290755			Pycnogonum	Gammarus	1.00861	0.353943
Orchesella	Scutigera	0.506289	0.180153			Pycnogonum	Argulus	0.849822	0.319098			Pycnogonum	Orchesella	0.945696	0.339289
Orchesella	Glomeris	0.541932	0.200635			Pycnogonum	Daphnia	0.856432	0.316134			Pycnogonum	Blattella	1.01035	0.360405
Orchesella	Hanseniella	0.537035	0.202134			Pycnogonum	Calanus	0.995669	0.34157			Pycnogonum	Drosophila	0.970009	0.33843
Orchesella	Argulus	0.504906	0.170328			Pycnogonum	Gammarus	1.01019	0.346952			Pycnogonum	Tribolium	0.857195	0.319542
Orchesella	Gammarus	0.506981	0.17554			Pycnogonum	Orchesella	0.932507	0.332595			Pycnogonum	Alipes	0.730761	0.3016
Orchesella	Calanus	0.505685	0.16217			Pycnogonum	Blattella	0.970805	0.341212			Pycnogonum	Scutigera	0.666326	0.285156
Orchesella	Daphnia	0.469971	0.197221			Pycnogonum	Drosophila	0.961105	0.330929			Pycnogonum	Glomeris	0.721162	0.296887
Orchesella	Blattella	0.323045	0.161051			Pycnogonum	Tribolium	0.84004	0.310716			Pycnogonum	Hanseniella	0.712833	0.296145
Drosophila	Epiperipatus	0.646969	0.275796			Anoplodactylus	Peripatopsis	1.02519	0.323494			Anoplodactylus	Peripatopsis	1.09596	0.348173
Drosophila	Euperipatoides	0.572122	0.241799			Anoplodactylus	Epiperipatus	2.04803	0.488774			Anoplodactylus	Epiperipatus	2.27847	0.537646
Drosophila	Peripatopsis	0.527182	0.217165			Anoplodactylus	Euperipatoides	1.38507	0.352885			Anoplodactylus	Euperipatoides	1.51394	0.387097
Drosophila	Pycnogonum	0.535656	0.216802			Anoplodactylus	Alipes	1.04039	0.339948			Anoplodactylus	Argulus	1.22633	0.370609
Drosophila	Anoplodactylus	0.575152	0.192915			Anoplodactylus	Scutigera	0.981767	0.316008			Anoplodactylus	Daphnia	1.22891	0.371506
Drosophila	Endeis	0.604885	0.200571			Anoplodactylus	Glomeris	1.04164	0.323606			Anoplodactylus	Calanus	1.36666	0.373999
Drosophila	Alipes	0.476498	0.196303			Anoplodactylus	Hanseniella	1.03947	0.324474			Anoplodactylus	Gammarus	1.36957	0.371384
Drosophila	Scutigera	0.449725	0.196043			Anoplodactylus	Argulus	1.17158	0.342975			Anoplodactylus	Orchesella	1.30666	0.360145
Drosophila	Glomeris	0.485368	0.192856			Anoplodactylus	Daphnia	1.17819	0.346907			Anoplodactylus	Blattella	1.37131	0.361302
Drosophila	Hanseniella	0.480471	0.207164			Anoplodactylus	Calanus	1.31743	0.353908			Anoplodactylus	Drosophila	1.33097	0.369164
Drosophila	Argulus	0.448342	0.169732			Anoplodactylus	Gammarus	1.33196	0.356051			Anoplodactylus	Tribolium	1.21816	0.360997
Drosophila	Gammarus	0.450417	0.204274			Anoplodactylus	Orchesella	1.25427	0.340762			Anoplodactylus	Alipes	1.09172	0.368534
Drosophila	Calanus	0.449121	0.162041			Anoplodactylus	Blattella	1.29257	0.336567			Anoplodactylus	Scutigera	1.02729	0.343266
Drosophila	Daphnia	0.413407	0.18133			Anoplodactylus	Drosophila	1.28287	0.347462			Anoplodactylus	Glomeris	1.08212	0.346042
Drosophila	Blattella	0.349633	0.165751			Anoplodactylus	Tribolium	1.1618	0.336368			Anoplodactylus	Hanseniella	1.0738	0.343919
Drosophila	Orchesella	0.425782	0.182612			Anoplodactylus	Pycnogonum	0.767985	0.288925			Anoplodactylus	Pycnogonum	0.833784	0.318492
Tribolium	Epiperipatus	0.601866	0.268575			Endeis	Peripatopsis	1.05353	0.349459			Endeis	Peripatopsis	1.12488	0.368416
Tribolium	Euperipatoides	0.527019	0.235718			Endeis	Epiperipatus	2.07637	0.500236			Endeis	Epiperipatus	2.3074	0.533646
Tribolium	Peripatopsis	0.482079	0.199192			Endeis	Euperipatoides	1.41341	0.389367			Endeis	Euperipatoides	1.54286	0.413574
Tribolium	Pycnogonum	0.490553	0.205926			Endeis	Alipes	1.06873	0.350972			Endeis	Argulus	1.25526	0.383047
Tribolium	Anoplodactylus	0.530049	0.197677			Endeis	Scutigera	1.01011	0.331434			Endeis	Daphnia	1.25783	0.382995
Tribolium	Endeis	0.559782	0.211468			Endeis	Glomeris	1.06998	0.341942			Endeis	Calanus	1.39558	0.402221
Tribolium	Alipes	0.431395	0.188942			Endeis	Hanseniella	1.06781	0.348567			Endeis	Gammarus	1.3985	0.377355
Tribolium	Scutigera	0.404622	0.182731			Endeis	Argulus	1.19992	0.363277			Endeis	Orchesella	1.33558	0.380165
Tribolium	Glomeris	0.440265	0.185535			Endeis	Daphnia	1.20653	0.36556			Endeis	Blattella	1.40023	0.345253
Tribolium	Hanseniella	0.435368	0.191062			Endeis	Calanus	1.34577	0.386467			Endeis	Drosophila	1.3599	0.382781
Tribolium	Argulus	0.403239	0.174519			Endeis	Gammarus	1.36029	0.36566			Endeis	Tribolium	1.24708	0.376396
Tribolium	Gammarus	0.405314	0.19116			Endeis	Orchesella	1.28261	0.365369			Endeis	Alipes	1.12065	0.367579
Tribolium	Calanus	0.404018	0.172052			Endeis	Blattella	1.3209	0.331508			Endeis	Scutigera	1.05621	0.346985
Tribolium	Daphnia	0.368304	0.174882			Endeis	Drosophila	1.3112	0.3666			Endeis	Glomeris	1.11105	0.358333
Tribolium	Blattella	0.30453	0.146487			Endeis	Tribolium	1.19014	0.357997			Endeis	Hanseniella	1.10272	0.360833
Tribolium	Orchesella	0.380679	0.183138			Endeis	Pycnogonum	0.796323	0.319001			Endeis	Pycnogonum	0.86271	0.343446
Tribolium	Drosophila	0.256131	0.141823			Endeis	Anoplodactylus	0.66953	0.27687			Endeis	Anoplodactylus	0.723752	0.304701
Phytoseiulus	Epiperipatus	0.798336	0.26773			Phytoseiulus	Peripatopsis	1.02705	0.344033			Neobisium	Peripatopsis	0.846964	0.324991
Phytoseiulus	Euperipatoides	0.723489	0.274289			Phytoseiulus	Epiperipatus	2.04989	0.490935			Neobisium	Epiperipatus	2.02948	0.510204
Phytoseiulus	Peripatopsis	0.678549	0.241089			Phytoseiulus	Euperipatoides	1.38692	0.386862			Neobisium	Euperipatoides	1.26494	0.400502
Phytoseiulus	Pycnogonum	0.687023	0.252094			Phytoseiulus	Alipes	1.04225	0.345825			Neobisium	Argulus	0.977339	0.348896
Phytoseiulus	Anoplodactylus	0.726519	0.25574			Phytoseiulus	Scutigera	0.983625	0.334706			Neobisium	Daphnia	0.979917	0.348855
Phytoseiulus	Endeis	0.756252	0.257195			Phytoseiulus	Glomeris	1.0435	0.343408			Neobisium	Calanus	1.11766	0.371927
Phytoseiulus	Alipes	0.660131	0.240891			Phytoseiulus	Hanseniella	1.04133	0.340783			Neobisium	Gammarus	1.12058	0.365423
Phytoseiulus	Scutigera	0.633358	0.238286			Phytoseiulus	Argulus	1.17344	0.361395			Neobisium	Orchesella	1.05767	0.353445
Phytoseiulus	Glomeris	0.669001	0.235139			Phytoseiulus	Daphnia	1.18005	0.355064			Neobisium	Blattella	1.12232	0.354066
Phytoseiulus	Hanseniella	0.664104	0.239075			Phytoseiulus	Calanus	1.31929	0.374745			Neobisium	Drosophila	1.08198	0.360867
Phytoseiulus	Argulus	0.706763	0.237416			Phytoseiulus	Gammarus	1.33381	0.364658			Neobisium	Tribolium	0.969166	0.339001
Phytoseiulus	Gammarus	0.757444	0.282091			Phytoseiulus	Orchesella	1.25613	0.365055			Neobisium	Alipes	0.842732	0.326184
Phytoseiulus	Calanus	0.756148	0.219116			Phytoseiulus	Blattella	1.29442	0.367901			Neobisium	Scutigera	0.778297	0.309349
Phytoseiulus	Daphnia	0.720434	0.239787			Phytoseiulus	Drosophila	1.28472	0.359886			Neobisium	Glomeris	0.833133	0.31774
Phytoseiulus	Blattella	0.760854	0.260143			Phytoseiulus	Tribolium	1.16366	0.348745			Neobisium	Hanseniella	0.824804	0.317213
Phytoseiulus	Orchesella	0.837003	0.245115			Phytoseiulus	Pycnogonum	1.00384	0.345506			Neobisium	Pycnogonum	0.803979	0.315415
Phytoseiulus	Drosophila	0.780439	0.240782			Phytoseiulus	Anoplodactylus	1.3256	0.357438			Neobisium	Anoplodactylus	1.16494	0.35723
Phytoseiulus	Tribolium	0.735336	0.241217			Phytoseiulus	Endeis	1.35393	0.361759			Neobisium	Endeis	1.19387	0.366547
Dermanyssus	Epiperipatus	0.840592	0.304934			Dermanyssus	Peripatopsis	1.10987	0.357667			Synsphyronus	Peripatopsis	0.848801	0.32065
Dermanyssus	Euperipatoides	0.765745	0.271907			Dermanyssus	Epiperipatus	2.13272	0.500894			Synsphyronus	Epiperipatus	2.03132	0.517014
Dermanyssus	Peripatopsis	0.720805	0.253486			Dermanyssus	Euperipatoides	1.46975	0.394061			Synsphyronus	Euperipatoides	1.26678	0.407826
Dermanyssus	Pycnogonum	0.729279	0.251933			Dermanyssus	Alipes	1.12507	0.365491			Synsphyronus	Argulus	0.979176	0.341644
Dermanyssus	Anoplodactylus	0.768775	0.25237			Dermanyssus	Scutigera	1.06645	0.351578			Synsphyronus	Daphnia	0.981754	0.347376
Dermanyssus	Endeis	0.798508	0.254159			Dermanyssus	Glomeris	1.12633	0.354689			Synsphyronus	Calanus	1.1195	0.368529
Dermanyssus	Alipes	0.702387	0.265126			Dermanyssus	Hanseniella	1.12416	0.354674			Synsphyronus	Gammarus	1.12242	0.360435
Dermanyssus	Scutigera	0.675614	0.253681			Dermanyssus	Argulus	1.25626	0.381429			Synsphyronus	Orchesella	1.0595	0.351193
Dermanyssus	Glomeris	0.711257	0.253146			Dermanyssus	Daphnia	1.26287	0.371145			Synsphyronus	Blattella	1.12415	0.360549
Dermanyssus	Hanseniella	0.70636	0.264352			Dermanyssus	Calanus	1.40211	0.392635			Synsphyronus	Drosophila	1.08382	0.352381
Dermanyssus	Argulus	0.749019	0.244619			Dermanyssus	Gammarus	1.41664	0.381309			Synsphyronus	Tribolium	0.971003	0.335182
Dermanyssus	Gammarus	0.7997	0.325379			Dermanyssus	Orchesella	1.33895	0.377674			Synsphyronus	Alipes	0.844569	0.326062
Dermanyssus	Calanus	0.798404	0.245083			Dermanyssus	Blattella	1.37725	0.380562			Synsphyronus	Scutigera	0.780134	0.309176
Dermanyssus	Daphnia	0.76269	0.260324			Dermanyssus	Drosophila	1.36755	0.375328			Synsphyronus	Glomeris	0.83497	0.317018
Dermanyssus	Blattella	0.80311	0.266643			Dermanyssus	Tribolium	1.24648	0.363788			Synsphyronus	Hanseniella	0.826641	0.31614
Dermanyssus	Orchesella	0.879259	0.258994			Dermanyssus	Pycnogonum	1.08666	0.361178			Synsphyronus	Pycnogonum	0.805816	0.311957
Dermanyssus	Drosophila	0.822695	0.272116			Dermanyssus	Anoplodactylus	1.40842	0.367396			Synsphyronus	Anoplodactylus	1.16678	0.354612
Dermanyssus	Tribolium	0.777592	0.253383			Dermanyssus	Endeis	1.43676	0.369344			Synsphyronus	Endeis	1.1957	0.364193
Dermanyssus	Phytoseiulus	0.267596	0.129877			Dermanyssus	Phytoseiulus	0.487738	0.238244			Synsphyronus	Neobisium	0.394467	0.205716
VarroaJac	Epiperipatus	0.784956	0.304053			VarroaDes	Peripatopsis	1.04836	0.351293			Haplochernes	Peripatopsis	0.96294	0.336077
VarroaJac	Euperipatoides	0.710109	0.284245			VarroaDes	Epiperipatus	2.0712	0.48466			Haplochernes	Epiperipatus	2.14546	0.517515
VarroaJac	Peripatopsis	0.665169	0.256261			VarroaDes	Euperipatoides	1.40824	0.386455			Haplochernes	Euperipatoides	1.38092	0.40755
VarroaJac	Pycnogonum	0.673643	0.252973			VarroaDes	Alipes	1.06356	0.348001			Haplochernes	Argulus	1.09332	0.353498
VarroaJac	Anoplodactylus	0.713139	0.270683			VarroaDes	Scutigera	1.00494	0.336739			Haplochernes	Daphnia	1.09589	0.355809
VarroaJac	Endeis	0.742872	0.252108			VarroaDes	Glomeris	1.06482	0.347353			Haplochernes	Calanus	1.23364	0.374302
VarroaJac	Alipes	0.646751	0.247462			VarroaDes	Hanseniella	1.06265	0.346372			Haplochernes	Gammarus	1.23656	0.365426
VarroaJac	Scutigera	0.619978	0.240619			VarroaDes	Argulus	1.19476	0.36851			Haplochernes	Orchesella	1.17364	0.353101
VarroaJac	Glomeris	0.655621	0.240458			VarroaDes	Daphnia	1.20137	0.357773			Haplochernes	Blattella	1.23829	0.363388
VarroaJac	Hanseniella	0.650724	0.251635			VarroaDes	Calanus	1.3406	0.383312			Haplochernes	Drosophila	1.19796	0.359795
VarroaJac	Argulus	0.693383	0.236592			VarroaDes	Gammarus	1.35513	0.372212			Haplochernes	Tribolium	1.08514	0.344153
VarroaJac	Gammarus	0.744064	0.260294			VarroaDes	Orchesella	1.27744	0.364606			Haplochernes	Alipes	0.958708	0.330788
VarroaJac	Calanus	0.742768	0.236664			VarroaDes	Blattella	1.31574	0.361426			Haplochernes	Scutigera	0.894273	0.311214
VarroaJac	Daphnia	0.707054	0.245296			VarroaDes	Drosophila	1.30604	0.366135			Haplochernes	Glomeris	0.949109	0.325291
VarroaJac	Blattella	0.747474	0.265187			VarroaDes	Tribolium	1.18497	0.353533			Haplochernes	Hanseniella	0.94078	0.324464
VarroaJac	Orchesella	0.823623	0.262217			VarroaDes	Pycnogonum	1.02515	0.355266			Haplochernes	Pycnogonum	0.919955	0.327579
VarroaJac	Drosophila	0.767059	0.252745			VarroaDes	Anoplodactylus	1.34691	0.338161			Haplochernes	Anoplodactylus	1.28092	0.372151
VarroaJac	Tribolium	0.721956	0.245331			VarroaDes	Endeis	1.37525	0.361044			Haplochernes	Endeis	1.30984	0.37454
VarroaJac	Phytoseiulus	0.21196	0.118116			VarroaDes	Phytoseiulus	0.426228	0.226016			Haplochernes	Neobisium	0.508606	0.246818
VarroaJac	Dermanyssus	0.202676	0.121153			VarroaDes	Dermanyssus	0.387834	0.213043			Haplochernes	Synsphyronus	0.419467	0.220231
VarroaDes	Epiperipatus	0.789826	0.308133			VarroaJac	Peripatopsis	1.06851	0.361711			Hesperochernes	Peripatopsis	0.905621	0.329422
VarroaDes	Euperipatoides	0.714979	0.279309			VarroaJac	Epiperipatus	2.09136	0.484776			Hesperochernes	Epiperipatus	2.08814	0.525147
VarroaDes	Peripatopsis	0.670039	0.250678			VarroaJac	Euperipatoides	1.42839	0.384548			Hesperochernes	Euperipatoides	1.3236	0.411367
VarroaDes	Pycnogonum	0.678513	0.250682			VarroaJac	Alipes	1.08371	0.356711			Hesperochernes	Argulus	1.036	0.34272
VarroaDes	Anoplodactylus	0.718009	0.269382			VarroaJac	Scutigera	1.02509	0.352216			Hesperochernes	Daphnia	1.03857	0.346904
VarroaDes	Endeis	0.747742	0.254074			VarroaJac	Glomeris	1.08497	0.359179			Hesperochernes	Calanus	1.17632	0.368538
VarroaDes	Alipes	0.651621	0.247389			VarroaJac	Hanseniella	1.0828	0.356711			Hesperochernes	Gammarus	1.17924	0.363949
VarroaDes	Scutigera	0.624848	0.239016			VarroaJac	Argulus	1.21491	0.379658			Hesperochernes	Orchesella	1.11632	0.351548
VarroaDes	Glomeris	0.660491	0.239311			VarroaJac	Daphnia	1.22152	0.370076			Hesperochernes	Blattella	1.18097	0.363318
VarroaDes	Hanseniella	0.655594	0.249335			VarroaJac	Calanus	1.36075	0.39116			Hesperochernes	Drosophila	1.14064	0.357934
VarroaDes	Argulus	0.698253	0.234425			VarroaJac	Gammarus	1.37528	0.382589			Hesperochernes	Tribolium	1.02782	0.337488
VarroaDes	Gammarus	0.748934	0.257398			VarroaJac	Orchesella	1.29759	0.375711			Hesperochernes	Alipes	0.901389	0.329584
VarroaDes	Calanus	0.747638	0.230595			VarroaJac	Blattella	1.33589	0.378111			Hesperochernes	Scutigera	0.836954	0.307603
VarroaDes	Daphnia	0.711924	0.244252			VarroaJac	Drosophila	1.32619	0.376443			Hesperochernes	Glomeris	0.89179	0.318309
VarroaDes	Blattella	0.752344	0.259244			VarroaJac	Tribolium	1.20513	0.367542			Hesperochernes	Hanseniella	0.883461	0.319988
VarroaDes	Orchesella	0.828493	0.260785			VarroaJac	Pycnogonum	1.0453	0.365137			Hesperochernes	Pycnogonum	0.862636	0.31664
VarroaDes	Drosophila	0.771929	0.24857			VarroaJac	Anoplodactylus	1.36706	0.351642			Hesperochernes	Anoplodactylus	1.2236	0.360242
VarroaDes	Tribolium	0.726826	0.239657			VarroaJac	Endeis	1.3954	0.382237			Hesperochernes	Endeis	1.25252	0.373188
VarroaDes	Phytoseiulus	0.21683	0.122763			VarroaJac	Phytoseiulus	0.446381	0.237784			Hesperochernes	Neobisium	0.451287	0.229435
VarroaDes	Dermanyssus	0.207546	0.124046			VarroaJac	Dermanyssus	0.407987	0.21964			Hesperochernes	Synsphyronus	0.362148	0.203919
VarroaDes	VarroaJac	0.007848	0.00608622			VarroaJac	VarroaDes	0.070829	0.0510803			Hesperochernes	Haplochernes	0.282651	0.167863
Ornithodoros	Epiperipatus	0.580109	0.254103			Ornithodoros	Peripatopsis	0.730741	0.288498			Phytoseiulus	Peripatopsis	1.06185	0.351365
Ornithodoros	Euperipatoides	0.505262	0.228667			Ornithodoros	Epiperipatus	1.75358	0.466029			Phytoseiulus	Epiperipatus	2.24437	0.520277
Ornithodoros	Peripatopsis	0.460322	0.195439			Ornithodoros	Euperipatoides	1.09062	0.356581			Phytoseiulus	Euperipatoides	1.47983	0.402273
Ornithodoros	Pycnogonum	0.468796	0.196242			Ornithodoros	Alipes	0.745942	0.291057			Phytoseiulus	Argulus	1.19223	0.368479
Ornithodoros	Anoplodactylus	0.508292	0.19663			Ornithodoros	Scutigera	0.687319	0.273436			Phytoseiulus	Daphnia	1.19481	0.361003
Ornithodoros	Endeis	0.538025	0.212567			Ornithodoros	Glomeris	0.747197	0.287008			Phytoseiulus	Calanus	1.33255	0.382102
Ornithodoros	Alipes	0.441904	0.193093			Ornithodoros	Hanseniella	0.745027	0.285391			Phytoseiulus	Gammarus	1.33547	0.367133
Ornithodoros	Scutigera	0.415131	0.181118			Ornithodoros	Argulus	0.877135	0.316461			Phytoseiulus	Orchesella	1.27256	0.370354
Ornithodoros	Glomeris	0.450774	0.185263			Ornithodoros	Daphnia	0.883745	0.3147			Phytoseiulus	Blattella	1.33721	0.376936
Ornithodoros	Hanseniella	0.445877	0.190667			Ornithodoros	Calanus	1.02298	0.341532			Phytoseiulus	Drosophila	1.29687	0.365397
Ornithodoros	Argulus	0.488536	0.188376			Ornithodoros	Gammarus	1.03751	0.341933			Phytoseiulus	Tribolium	1.18406	0.355171
Ornithodoros	Gammarus	0.539217	0.225164			Ornithodoros	Orchesella	0.95982	0.328137			Phytoseiulus	Alipes	1.05762	0.356586
Ornithodoros	Calanus	0.537921	0.180955			Ornithodoros	Blattella	0.998118	0.336089			Phytoseiulus	Scutigera	0.993187	0.341506
Ornithodoros	Daphnia	0.502207	0.200399			Ornithodoros	Drosophila	0.988418	0.32845			Phytoseiulus	Glomeris	1.04802	0.349199
Ornithodoros	Blattella	0.542627	0.214625			Ornithodoros	Tribolium	0.867353	0.308833			Phytoseiulus	Hanseniella	1.03969	0.345758
Ornithodoros	Orchesella	0.618776	0.210385			Ornithodoros	Pycnogonum	0.707529	0.287902			Phytoseiulus	Pycnogonum	1.01887	0.351549
Ornithodoros	Drosophila	0.562212	0.215164			Ornithodoros	Anoplodactylus	1.02929	0.321087			Phytoseiulus	Anoplodactylus	1.37983	0.371543
Ornithodoros	Tribolium	0.517109	0.206127			Ornithodoros	Endeis	1.05763	0.346976			Phytoseiulus	Endeis	1.40876	0.370947
Ornithodoros	Phytoseiulus	0.492849	0.211515			Ornithodoros	Phytoseiulus	0.744164	0.305294			Phytoseiulus	Neobisium	0.989772	0.349137
Ornithodoros	Dermanyssus	0.535105	0.221289			Ornithodoros	Dermanyssus	0.826988	0.324231			Phytoseiulus	Synsphyronus	0.991609	0.342449
Ornithodoros	VarroaJac	0.479469	0.21547			Ornithodoros	VarroaDes	0.765478	0.309063			Phytoseiulus	Haplochernes	1.10575	0.347674
Ornithodoros	VarroaDes	0.484339	0.214123			Ornithodoros	VarroaJac	0.785631	0.320522			Phytoseiulus	Hesperochernes	1.04843	0.346508
Ixodes	Epiperipatus	0.605549	0.245679			Ixodes	Peripatopsis	0.817574	0.2892			Dermanyssus	Peripatopsis	1.15919	0.366903
Ixodes	Euperipatoides	0.530702	0.216768			Ixodes	Epiperipatus	1.84042	0.479951			Dermanyssus	Epiperipatus	2.34171	0.530774
Ixodes	Peripatopsis	0.485762	0.201633			Ixodes	Euperipatoides	1.17745	0.360648			Dermanyssus	Euperipatoides	1.57717	0.411601
Ixodes	Pycnogonum	0.494236	0.200803			Ixodes	Alipes	0.832775	0.296027			Dermanyssus	Argulus	1.28957	0.391321
Ixodes	Anoplodactylus	0.533732	0.185108			Ixodes	Scutigera	0.774152	0.267394			Dermanyssus	Daphnia	1.29215	0.379819
Ixodes	Endeis	0.563465	0.211413			Ixodes	Glomeris	0.83403	0.285642			Dermanyssus	Calanus	1.4299	0.400145
Ixodes	Alipes	0.467344	0.188874			Ixodes	Hanseniella	0.83186	0.285859			Dermanyssus	Gammarus	1.43281	0.387207
Ixodes	Scutigera	0.440571	0.187702			Ixodes	Argulus	0.963968	0.314229			Dermanyssus	Orchesella	1.3699	0.386421
Ixodes	Glomeris	0.476214	0.193472			Ixodes	Daphnia	0.970578	0.309374			Dermanyssus	Blattella	1.43455	0.39442
Ixodes	Hanseniella	0.471317	0.201576			Ixodes	Calanus	1.10981	0.337202			Dermanyssus	Drosophila	1.39421	0.382521
Ixodes	Argulus	0.513976	0.199856			Ixodes	Gammarus	1.12434	0.332174			Dermanyssus	Tribolium	1.2814	0.371901
Ixodes	Gammarus	0.564657	0.198398			Ixodes	Orchesella	1.04665	0.316774			Dermanyssus	Alipes	1.15496	0.376734
Ixodes	Calanus	0.563361	0.174862			Ixodes	Blattella	1.08495	0.318942			Dermanyssus	Scutigera	1.09053	0.361595
Ixodes	Daphnia	0.527647	0.205106			Ixodes	Drosophila	1.07525	0.320812			Dermanyssus	Glomeris	1.14536	0.362486
Ixodes	Blattella	0.568067	0.218034			Ixodes	Tribolium	0.954186	0.301318			Dermanyssus	Hanseniella	1.13704	0.360309
Ixodes	Orchesella	0.644216	0.204126			Ixodes	Pycnogonum	0.794362	0.293003			Dermanyssus	Pycnogonum	1.11621	0.370751
Ixodes	Drosophila	0.587652	0.213077			Ixodes	Anoplodactylus	1.11612	0.313705			Dermanyssus	Anoplodactylus	1.47717	0.387414
Ixodes	Tribolium	0.542549	0.211411			Ixodes	Endeis	1.14446	0.342355			Dermanyssus	Endeis	1.5061	0.380198
Ixodes	Phytoseiulus	0.518289	0.216536			Ixodes	Phytoseiulus	0.830997	0.317235			Dermanyssus	Neobisium	1.08711	0.366814
Ixodes	Dermanyssus	0.560545	0.23286			Ixodes	Dermanyssus	0.913821	0.330295			Dermanyssus	Synsphyronus	1.08895	0.360032
Ixodes	VarroaJac	0.504909	0.225069			Ixodes	VarroaDes	0.852311	0.311691			Dermanyssus	Haplochernes	1.20309	0.366468
Ixodes	VarroaDes	0.509779	0.223845			Ixodes	VarroaJac	0.872464	0.327651			Dermanyssus	Hesperochernes	1.14577	0.362737
Ixodes	Ornithodoros	0.184196	0.100246			Ixodes	Ornithodoros	0.367405	0.183052			Dermanyssus	Phytoseiulus	0.499861	0.24855
Amblyomma	Epiperipatus	0.623072	0.255857			Amblyomma	Peripatopsis	0.787418	0.293372			VarroaDes	Peripatopsis	1.08982	0.359196
Amblyomma	Euperipatoides	0.548225	0.233363			Amblyomma	Epiperipatus	1.81026	0.475041			VarroaDes	Epiperipatus	2.27233	0.515693
Amblyomma	Peripatopsis	0.503285	0.201667			Amblyomma	Euperipatoides	1.1473	0.363503			VarroaDes	Euperipatoides	1.5078	0.401236
Amblyomma	Pycnogonum	0.511759	0.199498			Amblyomma	Alipes	0.802619	0.295874			VarroaDes	Argulus	1.22019	0.376954
Amblyomma	Anoplodactylus	0.551255	0.195016			Amblyomma	Scutigera	0.743996	0.281167			VarroaDes	Daphnia	1.22277	0.366213
Amblyomma	Endeis	0.580988	0.211026			Amblyomma	Glomeris	0.803874	0.290762			VarroaDes	Calanus	1.36052	0.390814
Amblyomma	Alipes	0.484867	0.194959			Amblyomma	Hanseniella	0.801704	0.293447			VarroaDes	Gammarus	1.36343	0.376038
Amblyomma	Scutigera	0.458094	0.18593			Amblyomma	Argulus	0.933812	0.321383			VarroaDes	Orchesella	1.30052	0.371068
Amblyomma	Glomeris	0.493737	0.193677			Amblyomma	Daphnia	0.940422	0.319211			VarroaDes	Blattella	1.36517	0.37097
Amblyomma	Hanseniella	0.48884	0.192932			Amblyomma	Calanus	1.07966	0.342272			VarroaDes	Drosophila	1.32483	0.372318
Amblyomma	Argulus	0.531499	0.190264			Amblyomma	Gammarus	1.09418	0.341226			VarroaDes	Tribolium	1.21202	0.361703
Amblyomma	Gammarus	0.58218	0.210431			Amblyomma	Orchesella	1.0165	0.326966			VarroaDes	Alipes	1.08558	0.356267
Amblyomma	Calanus	0.580884	0.181538			Amblyomma	Blattella	1.05479	0.333568			VarroaDes	Scutigera	1.02115	0.343935
Amblyomma	Daphnia	0.54517	0.200396			Amblyomma	Drosophila	1.0451	0.328584			VarroaDes	Glomeris	1.07598	0.354406
Amblyomma	Blattella	0.58559	0.216088			Amblyomma	Tribolium	0.92403	0.307587			VarroaDes	Hanseniella	1.06766	0.35123
Amblyomma	Orchesella	0.661739	0.213761			Amblyomma	Pycnogonum	0.764206	0.296563			VarroaDes	Pycnogonum	1.04683	0.362349
Amblyomma	Drosophila	0.605175	0.208964			Amblyomma	Anoplodactylus	1.08597	0.319009			VarroaDes	Anoplodactylus	1.40779	0.34904
Amblyomma	Tribolium	0.560072	0.204564			Amblyomma	Endeis	1.11431	0.346654			VarroaDes	Endeis	1.43672	0.371777
Amblyomma	Phytoseiulus	0.535812	0.216803			Amblyomma	Phytoseiulus	0.800841	0.315583			VarroaDes	Neobisium	1.01773	0.352188
Amblyomma	Dermanyssus	0.578068	0.226252			Amblyomma	Dermanyssus	0.883665	0.329762			VarroaDes	Synsphyronus	1.01957	0.35029
Amblyomma	VarroaJac	0.522432	0.221364			Amblyomma	VarroaDes	0.822155	0.313747			VarroaDes	Haplochernes	1.13371	0.351864
Amblyomma	VarroaDes	0.527302	0.219185			Amblyomma	VarroaJac	0.842308	0.328749			VarroaDes	Hesperochernes	1.07639	0.356069
Amblyomma	Ornithodoros	0.201719	0.103122			Amblyomma	Ornithodoros	0.337249	0.181174			VarroaDes	Phytoseiulus	0.430482	0.23386
Amblyomma	Ixodes	0.154489	0.0797862			Amblyomma	Ixodes	0.283664	0.149224			VarroaDes	Dermanyssus	0.404351	0.224264
Dermacentor	Epiperipatus	0.614453	0.261457			Hyaloma	Peripatopsis	0.800587	0.294523			VarroaJac	Peripatopsis	1.11287	0.371514
Dermacentor	Euperipatoides	0.539606	0.238855			Hyaloma	Epiperipatus	1.82343	0.462165			VarroaJac	Epiperipatus	2.29539	0.516175
Dermacentor	Peripatopsis	0.494666	0.205593			Hyaloma	Euperipatoides	1.16047	0.359856			VarroaJac	Euperipatoides	1.53085	0.400556
Dermacentor	Pycnogonum	0.50314	0.202103			Hyaloma	Alipes	0.815788	0.294407			VarroaJac	Argulus	1.24325	0.390663
Dermacentor	Anoplodactylus	0.542636	0.195324			Hyaloma	Scutigera	0.757165	0.279536			VarroaJac	Daphnia	1.24583	0.381241
Dermacentor	Endeis	0.572369	0.210507			Hyaloma	Glomeris	0.817043	0.289754			VarroaJac	Calanus	1.38357	0.400766
Dermacentor	Alipes	0.476248	0.199379			Hyaloma	Hanseniella	0.814873	0.28972			VarroaJac	Gammarus	1.38649	0.3884
Dermacentor	Scutigera	0.449475	0.189218			Hyaloma	Argulus	0.946981	0.317739			VarroaJac	Orchesella	1.32358	0.384138
Dermacentor	Glomeris	0.485118	0.196241			Hyaloma	Daphnia	0.953591	0.317784			VarroaJac	Blattella	1.38823	0.391444
Dermacentor	Hanseniella	0.480221	0.196792			Hyaloma	Calanus	1.09283	0.343714			VarroaJac	Drosophila	1.34789	0.385088
Dermacentor	Argulus	0.52288	0.193606			Hyaloma	Gammarus	1.10735	0.34416			VarroaJac	Tribolium	1.23508	0.37821
Dermacentor	Gammarus	0.573561	0.218789			Hyaloma	Orchesella	1.02967	0.33058			VarroaJac	Alipes	1.10864	0.36776
Dermacentor	Calanus	0.572265	0.18766			Hyaloma	Blattella	1.06796	0.337214			VarroaJac	Scutigera	1.04421	0.3626
Dermacentor	Daphnia	0.536551	0.203512			Hyaloma	Drosophila	1.05826	0.330831			VarroaJac	Glomeris	1.09904	0.36847
Dermacentor	Blattella	0.576971	0.218364			Hyaloma	Tribolium	0.937199	0.310043			VarroaJac	Hanseniella	1.09071	0.363818
Dermacentor	Orchesella	0.65312	0.216951			Hyaloma	Pycnogonum	0.777375	0.292403			VarroaJac	Pycnogonum	1.06989	0.374415
Dermacentor	Drosophila	0.596556	0.212691			Hyaloma	Anoplodactylus	1.09914	0.319576			VarroaJac	Anoplodactylus	1.43085	0.36678
Dermacentor	Tribolium	0.551453	0.205878			Hyaloma	Endeis	1.12747	0.346969			VarroaJac	Endeis	1.45978	0.397287
Dermacentor	Phytoseiulus	0.527193	0.217562			Hyaloma	Phytoseiulus	0.81401	0.307528			VarroaJac	Neobisium	1.04079	0.372022
Dermacentor	Dermanyssus	0.569449	0.226283			Hyaloma	Dermanyssus	0.896834	0.321947			VarroaJac	Synsphyronus	1.04263	0.369145
Dermacentor	VarroaJac	0.513813	0.220202			Hyaloma	VarroaDes	0.835324	0.310288			VarroaJac	Haplochernes	1.15677	0.374603
Dermacentor	VarroaDes	0.518683	0.218859			Hyaloma	VarroaJac	0.855477	0.322248			VarroaJac	Hesperochernes	1.09945	0.371939
Dermacentor	Ornithodoros	0.1931	0.107161			Hyaloma	Ornithodoros	0.350418	0.169887			VarroaJac	Phytoseiulus	0.45354	0.248877
Dermacentor	Ixodes	0.14587	0.0855676			Hyaloma	Ixodes	0.296833	0.160224			VarroaJac	Dermanyssus	0.427409	0.233307
Dermacentor	Amblyomma	0.052891	0.037167			Hyaloma	Amblyomma	0.141739	0.0916782			VarroaJac	VarroaDes	0.079992	0.0585448
Hyaloma	Epiperipatus	0.598231	0.24715			Dermacentor	Peripatopsis	0.807427	0.29563			Ornithodoros	Peripatopsis	0.773037	0.297865
Hyaloma	Euperipatoides	0.523384	0.23073			Dermacentor	Epiperipatus	1.83027	0.471941			Ornithodoros	Epiperipatus	1.95555	0.502506
Hyaloma	Peripatopsis	0.478444	0.202562			Dermacentor	Euperipatoides	1.16731	0.362993			Ornithodoros	Euperipatoides	1.19102	0.381369
Hyaloma	Pycnogonum	0.486918	0.20202			Dermacentor	Alipes	0.822628	0.295251			Ornithodoros	Argulus	0.903412	0.325444
Hyaloma	Anoplodactylus	0.526414	0.192681			Dermacentor	Scutigera	0.764005	0.281279			Ornithodoros	Daphnia	0.90599	0.323861
Hyaloma	Endeis	0.556147	0.212433			Dermacentor	Glomeris	0.823883	0.291594			Ornithodoros	Calanus	1.04374	0.35038
Hyaloma	Alipes	0.460026	0.197039			Dermacentor	Hanseniella	0.821713	0.293498			Ornithodoros	Gammarus	1.04665	0.347507
Hyaloma	Scutigera	0.433253	0.185588			Dermacentor	Argulus	0.953821	0.322329			Ornithodoros	Orchesella	0.98374	0.335038
Hyaloma	Glomeris	0.468896	0.191577			Dermacentor	Daphnia	0.960431	0.318523			Ornithodoros	Blattella	1.04839	0.352242
Hyaloma	Hanseniella	0.463999	0.195061			Dermacentor	Calanus	1.09967	0.344073			Ornithodoros	Drosophila	1.00805	0.336457
Hyaloma	Argulus	0.506658	0.192585			Dermacentor	Gammarus	1.11419	0.342777			Ornithodoros	Tribolium	0.895239	0.317662
Hyaloma	Gammarus	0.557339	0.220194			Dermacentor	Orchesella	1.03651	0.3334			Ornithodoros	Alipes	0.768805	0.302135
Hyaloma	Calanus	0.556043	0.184978			Dermacentor	Blattella	1.0748	0.328838			Ornithodoros	Scutigera	0.70437	0.282286
Hyaloma	Daphnia	0.520329	0.203577			Dermacentor	Drosophila	1.0651	0.330183			Ornithodoros	Glomeris	0.759206	0.294326
Hyaloma	Blattella	0.560749	0.215669			Dermacentor	Tribolium	0.944039	0.310897			Ornithodoros	Hanseniella	0.750877	0.290423
Hyaloma	Orchesella	0.636898	0.214089			Dermacentor	Pycnogonum	0.784215	0.299817			Ornithodoros	Pycnogonum	0.730052	0.295795
Hyaloma	Drosophila	0.580334	0.215991			Dermacentor	Anoplodactylus	1.10598	0.315932			Ornithodoros	Anoplodactylus	1.09101	0.343421
Hyaloma	Tribolium	0.535231	0.206708			Dermacentor	Endeis	1.13431	0.344156			Ornithodoros	Endeis	1.11994	0.361925
Hyaloma	Phytoseiulus	0.510971	0.216256			Dermacentor	Phytoseiulus	0.82085	0.306786			Ornithodoros	Neobisium	0.700955	0.299025
Hyaloma	Dermanyssus	0.553227	0.22565			Dermacentor	Dermanyssus	0.903674	0.327203			Ornithodoros	Synsphyronus	0.702792	0.292922
Hyaloma	VarroaJac	0.497591	0.220195			Dermacentor	VarroaDes	0.842164	0.310981			Ornithodoros	Haplochernes	0.816931	0.310971
Hyaloma	VarroaDes	0.502461	0.217767			Dermacentor	VarroaJac	0.862317	0.325726			Ornithodoros	Hesperochernes	0.759612	0.297888
Hyaloma	Ornithodoros	0.176878	0.101917			Dermacentor	Ornithodoros	0.357258	0.184619			Ornithodoros	Phytoseiulus	0.738611	0.311149
Hyaloma	Ixodes	0.129648	0.0782072			Dermacentor	Ixodes	0.303673	0.156395			Ornithodoros	Dermanyssus	0.835952	0.332048
Hyaloma	Amblyomma	0.059165	0.0400766			Dermacentor	Amblyomma	0.148579	0.0855198			Ornithodoros	VarroaDes	0.766573	0.315225
Hyaloma	Dermacentor	0.050546	0.0339691			Dermacentor	Hyaloma	0.108198	0.0736113			Ornithodoros	VarroaJac	0.789631	0.329231
Rhipicephalus	Epiperipatus	0.644269	0.239727			Rhipicephalus	Peripatopsis	0.89215	0.309331			Ixodes	Peripatopsis	0.868714	0.29986
Rhipicephalus	Euperipatoides	0.569422	0.221159			Rhipicephalus	Epiperipatus	1.91499	0.479836			Ixodes	Epiperipatus	2.05123	0.515691
Rhipicephalus	Peripatopsis	0.524482	0.224915			Rhipicephalus	Euperipatoides	1.25203	0.369732			Ixodes	Euperipatoides	1.28669	0.388119
Rhipicephalus	Pycnogonum	0.532956	0.223983			Rhipicephalus	Alipes	0.907351	0.318907			Ixodes	Argulus	0.999089	0.323045
Rhipicephalus	Anoplodactylus	0.572452	0.191297			Rhipicephalus	Scutigera	0.848728	0.304327			Ixodes	Daphnia	1.00167	0.31709
Rhipicephalus	Endeis	0.602185	0.224647			Rhipicephalus	Glomeris	0.908606	0.312359			Ixodes	Calanus	1.13942	0.345392
Rhipicephalus	Alipes	0.506064	0.213765			Rhipicephalus	Hanseniella	0.906436	0.315187			Ixodes	Gammarus	1.14233	0.336222
Rhipicephalus	Scutigera	0.479291	0.207894			Rhipicephalus	Argulus	1.03854	0.336629			Ixodes	Orchesella	1.07942	0.322552
Rhipicephalus	Glomeris	0.514934	0.221589			Rhipicephalus	Daphnia	1.04515	0.335345			Ixodes	Blattella	1.14407	0.333311
Rhipicephalus	Hanseniella	0.510037	0.230036			Rhipicephalus	Calanus	1.18439	0.355105			Ixodes	Drosophila	1.10373	0.326926
Rhipicephalus	Argulus	0.552696	0.227023			Rhipicephalus	Gammarus	1.19892	0.35913			Ixodes	Tribolium	0.990916	0.31008
Rhipicephalus	Gammarus	0.603377	0.263908			Rhipicephalus	Orchesella	1.12123	0.345637			Ixodes	Alipes	0.864482	0.307684
Rhipicephalus	Calanus	0.602081	0.213515			Rhipicephalus	Blattella	1.15953	0.34659			Ixodes	Scutigera	0.800047	0.276453
Rhipicephalus	Daphnia	0.566367	0.233487			Rhipicephalus	Drosophila	1.14983	0.342559			Ixodes	Glomeris	0.854883	0.294417
Rhipicephalus	Blattella	0.606787	0.222952			Rhipicephalus	Tribolium	1.02876	0.325798			Ixodes	Hanseniella	0.846554	0.291596
Rhipicephalus	Orchesella	0.682936	0.239104			Rhipicephalus	Pycnogonum	0.868938	0.3125			Ixodes	Pycnogonum	0.825729	0.302919
Rhipicephalus	Drosophila	0.626372	0.243436			Rhipicephalus	Anoplodactylus	1.1907	0.311279			Ixodes	Anoplodactylus	1.18669	0.336782
Rhipicephalus	Tribolium	0.581269	0.228369			Rhipicephalus	Endeis	1.21904	0.357354			Ixodes	Endeis	1.21562	0.356794
Rhipicephalus	Phytoseiulus	0.557009	0.221699			Rhipicephalus	Phytoseiulus	0.905573	0.3194			Ixodes	Neobisium	0.796632	0.30098
Rhipicephalus	Dermanyssus	0.599265	0.23048			Rhipicephalus	Dermanyssus	0.988397	0.339127			Ixodes	Synsphyronus	0.798469	0.298781
Rhipicephalus	VarroaJac	0.543629	0.242275			Rhipicephalus	VarroaDes	0.926887	0.326154			Ixodes	Haplochernes	0.912608	0.306847
Rhipicephalus	VarroaDes	0.548499	0.242017			Rhipicephalus	VarroaJac	0.94704	0.329171			Ixodes	Hesperochernes	0.855289	0.297177
Rhipicephalus	Ornithodoros	0.222916	0.129381			Rhipicephalus	Ornithodoros	0.441981	0.213543			Ixodes	Phytoseiulus	0.834288	0.322236
Rhipicephalus	Ixodes	0.175686	0.108143			Rhipicephalus	Ixodes	0.388396	0.197685			Ixodes	Dermanyssus	0.931629	0.338946
Rhipicephalus	Amblyomma	0.105203	0.0703235			Rhipicephalus	Amblyomma	0.233302	0.132971			Ixodes	VarroaDes	0.86225	0.317916
Rhipicephalus	Dermacentor	0.096584	0.0652305			Rhipicephalus	Hyaloma	0.192921	0.116067			Ixodes	VarroaJac	0.885308	0.337882
Rhipicephalus	Hyaloma	0.07064	0.0511665			Rhipicephalus	Dermacentor	0.175927	0.112405			Ixodes	Ornithodoros	0.377291	0.191411
Panonychus	Epiperipatus	0.776885	0.299473			Panonychus	Peripatopsis	0.996839	0.346455			Amblyomma	Peripatopsis	0.83717	0.30503
Panonychus	Euperipatoides	0.702038	0.273873			Panonychus	Epiperipatus	2.01968	0.488705			Amblyomma	Epiperipatus	2.01969	0.517412
Panonychus	Peripatopsis	0.657098	0.240299			Panonychus	Euperipatoides	1.35672	0.383114			Amblyomma	Euperipatoides	1.25515	0.393075
Panonychus	Pycnogonum	0.665572	0.238678			Panonychus	Alipes	1.01204	0.341483			Amblyomma	Argulus	0.967545	0.332818
Panonychus	Anoplodactylus	0.705068	0.226749			Panonychus	Scutigera	0.953417	0.330292			Amblyomma	Daphnia	0.970123	0.330701
Panonychus	Endeis	0.734801	0.239768			Panonychus	Glomeris	1.0133	0.34121			Amblyomma	Calanus	1.10787	0.352286
Panonychus	Alipes	0.63868	0.243031			Panonychus	Hanseniella	1.01113	0.338565			Amblyomma	Gammarus	1.11079	0.348038
Panonychus	Scutigera	0.611907	0.235191			Panonychus	Argulus	1.14323	0.363286			Amblyomma	Orchesella	1.04787	0.336461
Panonychus	Glomeris	0.64755	0.235563			Panonychus	Daphnia	1.14984	0.356367			Amblyomma	Blattella	1.11252	0.353366
Panonychus	Hanseniella	0.642653	0.248632			Panonychus	Calanus	1.28908	0.377984			Amblyomma	Drosophila	1.07219	0.338359
Panonychus	Argulus	0.685312	0.226822			Panonychus	Gammarus	1.3036	0.374831			Amblyomma	Tribolium	0.959372	0.318782
Panonychus	Gammarus	0.735993	0.280494			Panonychus	Orchesella	1.22592	0.360023			Amblyomma	Alipes	0.832938	0.308988
Panonychus	Calanus	0.734697	0.237452			Panonychus	Blattella	1.26422	0.348969			Amblyomma	Scutigera	0.768503	0.293254
Panonychus	Daphnia	0.698983	0.242107			Panonychus	Drosophila	1.25452	0.35616			Amblyomma	Glomeris	0.823339	0.300218
Panonychus	Blattella	0.739403	0.241739			Panonychus	Tribolium	1.13345	0.346421			Amblyomma	Hanseniella	0.81501	0.301462
Panonychus	Orchesella	0.815552	0.233232			Panonychus	Pycnogonum	0.973627	0.342326			Amblyomma	Pycnogonum	0.794185	0.307378
Panonychus	Drosophila	0.758988	0.243463			Panonychus	Anoplodactylus	1.29539	0.347754			Amblyomma	Anoplodactylus	1.15515	0.343451
Panonychus	Tribolium	0.713885	0.233782			Panonychus	Endeis	1.32373	0.356933			Amblyomma	Endeis	1.18407	0.364706
Panonychus	Phytoseiulus	0.788477	0.269586			Panonychus	Phytoseiulus	1.14639	0.356447			Amblyomma	Neobisium	0.765088	0.308086
Panonychus	Dermanyssus	0.830733	0.276962			Panonychus	Dermanyssus	1.22921	0.371635			Amblyomma	Synsphyronus	0.766925	0.301417
Panonychus	VarroaJac	0.775097	0.275324			Panonychus	VarroaDes	1.1677	0.363791			Amblyomma	Haplochernes	0.881064	0.317557
Panonychus	VarroaDes	0.779967	0.273012			Panonychus	VarroaJac	1.18785	0.377993			Amblyomma	Hesperochernes	0.823745	0.31193
Panonychus	Ornithodoros	0.57025	0.234329			Panonychus	Ornithodoros	0.85008	0.327488			Amblyomma	Phytoseiulus	0.802744	0.323732
Panonychus	Ixodes	0.59569	0.237208			Panonychus	Ixodes	0.936913	0.323408			Amblyomma	Dermanyssus	0.900085	0.340086
Panonychus	Amblyomma	0.613213	0.234308			Panonychus	Amblyomma	0.906757	0.327052			Amblyomma	VarroaDes	0.830706	0.321732
Panonychus	Dermacentor	0.604594	0.23487			Panonychus	Hyaloma	0.919926	0.330037			Amblyomma	VarroaJac	0.853764	0.339827
Panonychus	Hyaloma	0.588372	0.234365			Panonychus	Dermacentor	0.926766	0.329795			Amblyomma	Ornithodoros	0.345747	0.189122
Panonychus	Rhipicephalus	0.63441	0.263149			Panonychus	Rhipicephalus	1.01149	0.350768			Amblyomma	Ixodes	0.293884	0.157669
TetranychusCin	Epiperipatus	0.778714	0.307492			TetranychusUrt	Peripatopsis	0.998717	0.34728			Hyaloma	Peripatopsis	0.850646	0.305202
TetranychusCin	Euperipatoides	0.703867	0.286962			TetranychusUrt	Epiperipatus	2.02156	0.487008			Hyaloma	Epiperipatus	2.03316	0.502438
TetranychusCin	Peripatopsis	0.658927	0.25056			TetranychusUrt	Euperipatoides	1.35859	0.385436			Hyaloma	Euperipatoides	1.26863	0.387591
TetranychusCin	Pycnogonum	0.667401	0.246385			TetranychusUrt	Alipes	1.01392	0.344102			Hyaloma	Argulus	0.981021	0.327895
TetranychusCin	Anoplodactylus	0.706897	0.24629			TetranychusUrt	Scutigera	0.955295	0.332988			Hyaloma	Daphnia	0.983599	0.327595
TetranychusCin	Endeis	0.73663	0.254193			TetranychusUrt	Glomeris	1.01517	0.343211			Hyaloma	Calanus	1.12135	0.352772
TetranychusCin	Alipes	0.640509	0.247983			TetranychusUrt	Hanseniella	1.013	0.339954			Hyaloma	Gammarus	1.12426	0.351191
TetranychusCin	Scutigera	0.613736	0.241974			TetranychusUrt	Argulus	1.14511	0.361574			Hyaloma	Orchesella	1.06135	0.33974
TetranychusCin	Glomeris	0.649379	0.239495			TetranychusUrt	Daphnia	1.15172	0.360321			Hyaloma	Blattella	1.126	0.355918
TetranychusCin	Hanseniella	0.644482	0.251127			TetranychusUrt	Calanus	1.29096	0.379652			Hyaloma	Drosophila	1.08566	0.339618
TetranychusCin	Argulus	0.687141	0.239873			TetranychusUrt	Gammarus	1.30548	0.376084			Hyaloma	Tribolium	0.972848	0.320432
TetranychusCin	Gammarus	0.737822	0.275062			TetranychusUrt	Orchesella	1.2278	0.359641			Hyaloma	Alipes	0.846414	0.306215
TetranychusCin	Calanus	0.736526	0.237978			TetranychusUrt	Blattella	1.26609	0.358051			Hyaloma	Scutigera	0.781979	0.290557
TetranychusCin	Daphnia	0.700812	0.251555			TetranychusUrt	Drosophila	1.25639	0.360397			Hyaloma	Glomeris	0.836815	0.297875
TetranychusCin	Blattella	0.741232	0.261344			TetranychusUrt	Tribolium	1.13533	0.349686			Hyaloma	Hanseniella	0.828486	0.296396
TetranychusCin	Orchesella	0.817381	0.242426			TetranychusUrt	Pycnogonum	0.975505	0.345226			Hyaloma	Pycnogonum	0.807661	0.300838
TetranychusCin	Drosophila	0.760817	0.262999			TetranychusUrt	Anoplodactylus	1.29727	0.348986			Hyaloma	Anoplodactylus	1.16862	0.343805
TetranychusCin	Tribolium	0.715714	0.253258			TetranychusUrt	Endeis	1.3256	0.356728			Hyaloma	Endeis	1.19755	0.363832
TetranychusCin	Phytoseiulus	0.790306	0.27226			TetranychusUrt	Phytoseiulus	1.14826	0.351617			Hyaloma	Neobisium	0.778564	0.305
TetranychusCin	Dermanyssus	0.832562	0.285184			TetranychusUrt	Dermanyssus	1.23109	0.372419			Hyaloma	Synsphyronus	0.780401	0.296248
TetranychusCin	VarroaJac	0.776926	0.276497			TetranychusUrt	VarroaDes	1.16958	0.361236			Hyaloma	Haplochernes	0.89454	0.314831
TetranychusCin	VarroaDes	0.781796	0.276812			TetranychusUrt	VarroaJac	1.18973	0.376261			Hyaloma	Hesperochernes	0.837221	0.303252
TetranychusCin	Ornithodoros	0.572079	0.236337			TetranychusUrt	Ornithodoros	0.851958	0.325155			Hyaloma	Phytoseiulus	0.81622	0.314288
TetranychusCin	Ixodes	0.597519	0.242177			TetranychusUrt	Ixodes	0.938791	0.31844			Hyaloma	Dermanyssus	0.913561	0.331055
TetranychusCin	Amblyomma	0.615042	0.240837			TetranychusUrt	Amblyomma	0.908635	0.325719			Hyaloma	VarroaDes	0.844182	0.317657
TetranychusCin	Dermacentor	0.606423	0.242002			TetranychusUrt	Hyaloma	0.921804	0.32978			Hyaloma	VarroaJac	0.86724	0.332059
TetranychusCin	Hyaloma	0.590201	0.241506			TetranychusUrt	Dermacentor	0.928644	0.32937			Hyaloma	Ornithodoros	0.359223	0.175997
TetranychusCin	Rhipicephalus	0.636239	0.268065			TetranychusUrt	Rhipicephalus	1.01337	0.34778			Hyaloma	Ixodes	0.30736	0.169167
TetranychusCin	Panonychus	0.164829	0.101334			TetranychusUrt	Panonychus	0.19854	0.124053			Hyaloma	Amblyomma	0.15084	0.0993294
TetranychusUrt	Epiperipatus	0.779414	0.306736			TetranychusCin	Peripatopsis	0.996467	0.347304			Dermacentor	Peripatopsis	0.856419	0.307348
TetranychusUrt	Euperipatoides	0.704567	0.285909			TetranychusCin	Epiperipatus	2.01931	0.487344			Dermacentor	Epiperipatus	2.03894	0.513397
TetranychusUrt	Peripatopsis	0.659627	0.250947			TetranychusCin	Euperipatoides	1.35634	0.385529			Dermacentor	Euperipatoides	1.2744	0.392115
TetranychusUrt	Pycnogonum	0.668101	0.246316			TetranychusCin	Alipes	1.01167	0.342074			Dermacentor	Argulus	0.986794	0.333826
TetranychusUrt	Anoplodactylus	0.707597	0.2462			TetranychusCin	Scutigera	0.953045	0.331401			Dermacentor	Daphnia	0.989372	0.329318
TetranychusUrt	Endeis	0.73733	0.251151			TetranychusCin	Glomeris	1.01292	0.343108			Dermacentor	Calanus	1.12712	0.35403
TetranychusUrt	Alipes	0.641209	0.247919			TetranychusCin	Hanseniella	1.01075	0.339681			Dermacentor	Gammarus	1.13003	0.349197
TetranychusUrt	Scutigera	0.614436	0.241623			TetranychusCin	Argulus	1.14286	0.359867			Dermacentor	Orchesella	1.06712	0.343509
TetranychusUrt	Glomeris	0.650079	0.237973			TetranychusCin	Daphnia	1.14947	0.358765			Dermacentor	Blattella	1.13177	0.34738
TetranychusUrt	Hanseniella	0.645182	0.250651			TetranychusCin	Calanus	1.28871	0.37958			Dermacentor	Drosophila	1.09143	0.339704
TetranychusUrt	Argulus	0.687841	0.238543			TetranychusCin	Gammarus	1.30323	0.375524			Dermacentor	Tribolium	0.978621	0.322515
TetranychusUrt	Gammarus	0.738522	0.255598			TetranychusCin	Orchesella	1.22555	0.359565			Dermacentor	Alipes	0.852187	0.308015
TetranychusUrt	Calanus	0.737226	0.237261			TetranychusCin	Blattella	1.26384	0.354821			Dermacentor	Scutigera	0.787752	0.292968
TetranychusUrt	Daphnia	0.701512	0.250315			TetranychusCin	Drosophila	1.25414	0.359527			Dermacentor	Glomeris	0.842588	0.300741
TetranychusUrt	Blattella	0.741932	0.26311			TetranychusCin	Tribolium	1.13308	0.349064			Dermacentor	Hanseniella	0.834259	0.301065
TetranychusUrt	Orchesella	0.818081	0.241795			TetranychusCin	Pycnogonum	0.973255	0.344636			Dermacentor	Pycnogonum	0.813434	0.310256
TetranychusUrt	Drosophila	0.761517	0.260913			TetranychusCin	Anoplodactylus	1.29502	0.347771			Dermacentor	Anoplodactylus	1.1744	0.339739
TetranychusUrt	Tribolium	0.716414	0.251618			TetranychusCin	Endeis	1.32335	0.357971			Dermacentor	Endeis	1.20332	0.360823
TetranychusUrt	Phytoseiulus	0.791006	0.27159			TetranychusCin	Phytoseiulus	1.14601	0.351395			Dermacentor	Neobisium	0.784337	0.308145
TetranychusUrt	Dermanyssus	0.833262	0.285184			TetranychusCin	Dermanyssus	1.22884	0.370261			Dermacentor	Synsphyronus	0.786174	0.304206
TetranychusUrt	VarroaJac	0.777626	0.277337			TetranychusCin	VarroaDes	1.16733	0.360179			Dermacentor	Haplochernes	0.900313	0.321145
TetranychusUrt	VarroaDes	0.782496	0.276485			TetranychusCin	VarroaJac	1.18748	0.375571			Dermacentor	Hesperochernes	0.842994	0.311673
TetranychusUrt	Ornithodoros	0.572779	0.234618			TetranychusCin	Ornithodoros	0.849708	0.325075			Dermacentor	Phytoseiulus	0.821993	0.313236
TetranychusUrt	Ixodes	0.598219	0.240415			TetranychusCin	Ixodes	0.936541	0.318059			Dermacentor	Dermanyssus	0.919334	0.3373
TetranychusUrt	Amblyomma	0.615742	0.239536			TetranychusCin	Amblyomma	0.906385	0.325807			Dermacentor	VarroaDes	0.849955	0.318307
TetranychusUrt	Dermacentor	0.607123	0.241508			TetranychusCin	Hyaloma	0.919554	0.329825			Dermacentor	VarroaJac	0.873013	0.335912
TetranychusUrt	Hyaloma	0.590901	0.240329			TetranychusCin	Dermacentor	0.926394	0.329205			Dermacentor	Ornithodoros	0.364996	0.192496
TetranychusUrt	Rhipicephalus	0.636939	0.266886			TetranychusCin	Rhipicephalus	1.01112	0.348941			Dermacentor	Ixodes	0.313133	0.164449
TetranychusUrt	Panonychus	0.165529	0.101431			TetranychusCin	Panonychus	0.19629	0.12248			Dermacentor	Amblyomma	0.156613	0.0923254
TetranychusUrt	TetranychusCin	0.005478	0.00410742			TetranychusCin	TetranychusUrt	0.023012	0.0172458			Dermacentor	Hyaloma	0.115365	0.0801323
Dermatophagoides	Epiperipatus	0.799672	0.3004			Dermatophagoides	Peripatopsis	1.07993	0.353323			Rhipicephalus	Peripatopsis	0.954741	0.324472
Dermatophagoides	Euperipatoides	0.724825	0.281576			Dermatophagoides	Epiperipatus	2.10277	0.489653			Rhipicephalus	Epiperipatus	2.13726	0.526019
Dermatophagoides	Peripatopsis	0.679885	0.246939			Dermatophagoides	Euperipatoides	1.4398	0.393572			Rhipicephalus	Euperipatoides	1.37272	0.400838
Dermatophagoides	Pycnogonum	0.688359	0.24638			Dermatophagoides	Alipes	1.09513	0.344611			Rhipicephalus	Argulus	1.08512	0.351643
Dermatophagoides	Anoplodactylus	0.727855	0.249548			Dermatophagoides	Scutigera	1.0365	0.33491			Rhipicephalus	Daphnia	1.08769	0.349827
Dermatophagoides	Endeis	0.757588	0.244559			Dermatophagoides	Glomeris	1.09638	0.34837			Rhipicephalus	Calanus	1.22544	0.36715
Dermatophagoides	Alipes	0.661467	0.247612			Dermatophagoides	Hanseniella	1.09421	0.344743			Rhipicephalus	Gammarus	1.22836	0.369254
Dermatophagoides	Scutigera	0.634694	0.23938			Dermatophagoides	Argulus	1.22632	0.363527			Rhipicephalus	Orchesella	1.16544	0.35848
Dermatophagoides	Glomeris	0.670337	0.235283			Dermatophagoides	Daphnia	1.23293	0.358829			Rhipicephalus	Blattella	1.23009	0.368596
Dermatophagoides	Hanseniella	0.66544	0.250554			Dermatophagoides	Calanus	1.37217	0.381278			Rhipicephalus	Drosophila	1.18976	0.355067
Dermatophagoides	Argulus	0.708099	0.228759			Dermatophagoides	Gammarus	1.38669	0.379662			Rhipicephalus	Tribolium	1.07694	0.340758
Dermatophagoides	Gammarus	0.75878	0.271624			Dermatophagoides	Orchesella	1.309	0.365914			Rhipicephalus	Alipes	0.950509	0.33598
Dermatophagoides	Calanus	0.757484	0.238074			Dermatophagoides	Blattella	1.3473	0.360701			Rhipicephalus	Scutigera	0.886074	0.321351
Dermatophagoides	Daphnia	0.72177	0.243413			Dermatophagoides	Drosophila	1.3376	0.365061			Rhipicephalus	Glomeris	0.94091	0.325115
Dermatophagoides	Blattella	0.76219	0.255387			Dermatophagoides	Tribolium	1.21654	0.352643			Rhipicephalus	Hanseniella	0.932581	0.327005
Dermatophagoides	Orchesella	0.838339	0.237394			Dermatophagoides	Pycnogonum	1.05671	0.349145			Rhipicephalus	Pycnogonum	0.911756	0.32655
Dermatophagoides	Drosophila	0.781775	0.259529			Dermatophagoides	Anoplodactylus	1.37847	0.350673			Rhipicephalus	Anoplodactylus	1.27272	0.33542
Dermatophagoides	Tribolium	0.736672	0.242567			Dermatophagoides	Endeis	1.40681	0.361227			Rhipicephalus	Endeis	1.30164	0.377527
Dermatophagoides	Phytoseiulus	0.811264	0.266216			Dermatophagoides	Phytoseiulus	1.22947	0.356797			Rhipicephalus	Neobisium	0.882659	0.330499
Dermatophagoides	Dermanyssus	0.85352	0.281213			Dermatophagoides	Dermanyssus	1.3123	0.375117			Rhipicephalus	Synsphyronus	0.884496	0.327022
Dermatophagoides	VarroaJac	0.797884	0.269945			Dermatophagoides	VarroaDes	1.25079	0.363079			Rhipicephalus	Haplochernes	0.998635	0.340171
Dermatophagoides	VarroaDes	0.802754	0.268557			Dermatophagoides	VarroaJac	1.27094	0.374909			Rhipicephalus	Hesperochernes	0.941316	0.33171
Dermatophagoides	Ornithodoros	0.593037	0.237352			Dermatophagoides	Ornithodoros	0.933166	0.335301			Rhipicephalus	Phytoseiulus	0.920315	0.329206
Dermatophagoides	Ixodes	0.618477	0.241918			Dermatophagoides	Ixodes	1.02	0.32949			Rhipicephalus	Dermanyssus	1.01766	0.351734
Dermatophagoides	Amblyomma	0.636	0.239302			Dermatophagoides	Amblyomma	0.989843	0.334129			Rhipicephalus	VarroaDes	0.948277	0.337629
Dermatophagoides	Dermacentor	0.627381	0.241618			Dermatophagoides	Hyaloma	1.00301	0.336331			Rhipicephalus	VarroaJac	0.971335	0.341995
Dermatophagoides	Hyaloma	0.611159	0.240635			Dermatophagoides	Dermacentor	1.00985	0.335946			Rhipicephalus	Ornithodoros	0.463318	0.227769
Dermatophagoides	Rhipicephalus	0.657197	0.259396			Dermatophagoides	Rhipicephalus	1.09458	0.349832			Rhipicephalus	Ixodes	0.411455	0.214297
Dermatophagoides	Panonychus	0.607267	0.246431			Dermatophagoides	Panonychus	0.930414	0.327611			Rhipicephalus	Amblyomma	0.254935	0.147679
Dermatophagoides	TetranychusCin	0.609096	0.244845			Dermatophagoides	TetranychusUrt	0.932292	0.323749			Rhipicephalus	Hyaloma	0.213687	0.130766
Dermatophagoides	TetranychusUrt	0.609796	0.245713			Dermatophagoides	TetranychusCin	0.930042	0.323208			Rhipicephalus	Dermacentor	0.19323	0.125367
Rhizoglyphus	Epiperipatus	0.768569	0.287448			Rhizoglyphus	Peripatopsis	1.02464	0.353165			Panonychus	Peripatopsis	1.0398	0.356951
Rhizoglyphus	Euperipatoides	0.693722	0.277335			Rhizoglyphus	Epiperipatus	2.04748	0.486861			Panonychus	Epiperipatus	2.22232	0.526771
Rhizoglyphus	Peripatopsis	0.648782	0.237569			Rhizoglyphus	Euperipatoides	1.38452	0.387743			Panonychus	Euperipatoides	1.45778	0.405968
Rhizoglyphus	Pycnogonum	0.657256	0.236297			Rhizoglyphus	Alipes	1.03984	0.343414			Panonychus	Argulus	1.17018	0.372792
Rhizoglyphus	Anoplodactylus	0.696752	0.245582			Rhizoglyphus	Scutigera	0.981218	0.32787			Panonychus	Daphnia	1.17276	0.3672
Rhizoglyphus	Endeis	0.726485	0.241843			Rhizoglyphus	Glomeris	1.0411	0.344013			Panonychus	Calanus	1.31051	0.385789
Rhizoglyphus	Alipes	0.630364	0.23745			Rhizoglyphus	Hanseniella	1.03893	0.341916			Panonychus	Gammarus	1.31342	0.382205
Rhizoglyphus	Scutigera	0.603591	0.232841			Rhizoglyphus	Argulus	1.17103	0.362191			Panonychus	Orchesella	1.25051	0.369238
Rhizoglyphus	Glomeris	0.639234	0.2268			Rhizoglyphus	Daphnia	1.17764	0.356488			Panonychus	Blattella	1.31516	0.363729
Rhizoglyphus	Hanseniella	0.634337	0.241548			Rhizoglyphus	Calanus	1.31688	0.379942			Panonychus	Drosophila	1.27482	0.364281
Rhizoglyphus	Argulus	0.676996	0.221611			Rhizoglyphus	Gammarus	1.33141	0.376829			Panonychus	Tribolium	1.16201	0.356264
Rhizoglyphus	Gammarus	0.727677	0.250852			Rhizoglyphus	Orchesella	1.25372	0.364248			Panonychus	Alipes	1.03557	0.353171
Rhizoglyphus	Calanus	0.726381	0.22647			Rhizoglyphus	Blattella	1.29202	0.359903			Panonychus	Scutigera	0.971137	0.339943
Rhizoglyphus	Daphnia	0.690667	0.235358			Rhizoglyphus	Drosophila	1.28232	0.362385			Panonychus	Glomeris	1.02597	0.348723
Rhizoglyphus	Blattella	0.731087	0.250995			Rhizoglyphus	Tribolium	1.16125	0.349457			Panonychus	Hanseniella	1.01764	0.344386
Rhizoglyphus	Orchesella	0.807236	0.230291			Rhizoglyphus	Pycnogonum	1.00143	0.343205			Panonychus	Pycnogonum	0.996819	0.350472
Rhizoglyphus	Drosophila	0.750672	0.248799			Rhizoglyphus	Anoplodactylus	1.32319	0.34892			Panonychus	Anoplodactylus	1.35778	0.370331
Rhizoglyphus	Tribolium	0.705569	0.235491			Rhizoglyphus	Endeis	1.35153	0.360483			Panonychus	Endeis	1.38671	0.371021
Rhizoglyphus	Phytoseiulus	0.780161	0.259789			Rhizoglyphus	Phytoseiulus	1.17419	0.355264			Panonychus	Neobisium	0.967722	0.348473
Rhizoglyphus	Dermanyssus	0.822417	0.27875			Rhizoglyphus	Dermanyssus	1.25701	0.373178			Panonychus	Synsphyronus	0.969559	0.351024
Rhizoglyphus	VarroaJac	0.766781	0.263756			Rhizoglyphus	VarroaDes	1.1955	0.360279			Panonychus	Haplochernes	1.0837	0.354435
Rhizoglyphus	VarroaDes	0.771651	0.263822			Rhizoglyphus	VarroaJac	1.21565	0.37243			Panonychus	Hesperochernes	1.02638	0.352903
Rhizoglyphus	Ornithodoros	0.561934	0.227667			Rhizoglyphus	Ornithodoros	0.877881	0.327088			Panonychus	Phytoseiulus	1.13904	0.360626
Rhizoglyphus	Ixodes	0.587374	0.23111			Rhizoglyphus	Ixodes	0.964714	0.317234			Panonychus	Dermanyssus	1.23639	0.378511
Rhizoglyphus	Amblyomma	0.604897	0.229599			Rhizoglyphus	Amblyomma	0.934558	0.327266			Panonychus	VarroaDes	1.16701	0.370109
Rhizoglyphus	Dermacentor	0.596278	0.231608			Rhizoglyphus	Hyaloma	0.947727	0.330061			Panonychus	VarroaJac	1.19006	0.387739
Rhizoglyphus	Hyaloma	0.580056	0.229261			Rhizoglyphus	Dermacentor	0.954567	0.331886			Panonychus	Ornithodoros	0.850227	0.335153
Rhizoglyphus	Rhipicephalus	0.626094	0.250743			Rhizoglyphus	Rhipicephalus	1.03929	0.346234			Panonychus	Ixodes	0.945904	0.33018
Rhizoglyphus	Panonychus	0.576164	0.234865			Rhizoglyphus	Panonychus	0.875129	0.327738			Panonychus	Amblyomma	0.91436	0.336825
Rhizoglyphus	TetranychusCin	0.577993	0.234759			Rhizoglyphus	TetranychusUrt	0.877007	0.32409			Panonychus	Hyaloma	0.927836	0.339016
Rhizoglyphus	TetranychusUrt	0.578693	0.235554			Rhizoglyphus	TetranychusCin	0.874757	0.323599			Panonychus	Dermacentor	0.933609	0.339406
Rhizoglyphus	Dermatophagoides	0.195913	0.118715			Rhizoglyphus	Dermatophagoides	0.375653	0.203357			Panonychus	Rhipicephalus	1.03193	0.364659
Hypochthonius	Epiperipatus	0.680272	0.269635			Hypochthonius	Peripatopsis	0.880271	0.318652			TetranychusUrt	Peripatopsis	1.03557	0.353456
Hypochthonius	Euperipatoides	0.605425	0.245582			Hypochthonius	Epiperipatus	1.90311	0.479027			TetranychusUrt	Epiperipatus	2.21808	0.521659
Hypochthonius	Peripatopsis	0.560485	0.213727			Hypochthonius	Euperipatoides	1.24015	0.375097			TetranychusUrt	Euperipatoides	1.45355	0.400932
Hypochthonius	Pycnogonum	0.568959	0.213337			Hypochthonius	Alipes	0.895472	0.314346			TetranychusUrt	Argulus	1.16594	0.367626
Hypochthonius	Anoplodactylus	0.608455	0.200698			Hypochthonius	Scutigera	0.836849	0.298178			TetranychusUrt	Daphnia	1.16852	0.366989
Hypochthonius	Endeis	0.638188	0.221992			Hypochthonius	Glomeris	0.896727	0.315401			TetranychusUrt	Calanus	1.30627	0.384739
Hypochthonius	Alipes	0.542067	0.21346			Hypochthonius	Hanseniella	0.894557	0.306984			TetranychusUrt	Gammarus	1.30918	0.37967
Hypochthonius	Scutigera	0.515294	0.201379			Hypochthonius	Argulus	1.02666	0.337363			TetranychusUrt	Orchesella	1.24627	0.364247
Hypochthonius	Glomeris	0.550937	0.206462			Hypochthonius	Daphnia	1.03327	0.336026			TetranychusUrt	Blattella	1.31092	0.368569
Hypochthonius	Hanseniella	0.54604	0.216442			Hypochthonius	Calanus	1.17251	0.358056			TetranychusUrt	Drosophila	1.27058	0.365082
Hypochthonius	Argulus	0.588699	0.206464			Hypochthonius	Gammarus	1.18704	0.356819			TetranychusUrt	Tribolium	1.15777	0.355584
Hypochthonius	Gammarus	0.63938	0.25279			Hypochthonius	Orchesella	1.10935	0.344303			TetranychusUrt	Alipes	1.03133	0.352849
Hypochthonius	Calanus	0.638084	0.210645			Hypochthonius	Blattella	1.14765	0.350044			TetranychusUrt	Scutigera	0.966899	0.339016
Hypochthonius	Daphnia	0.60237	0.218247			Hypochthonius	Drosophila	1.13795	0.347137			TetranychusUrt	Glomeris	1.02174	0.347986
Hypochthonius	Blattella	0.64279	0.2347			Hypochthonius	Tribolium	1.01688	0.33021			TetranychusUrt	Hanseniella	1.01341	0.343701
Hypochthonius	Orchesella	0.718939	0.218699			Hypochthonius	Pycnogonum	0.857059	0.312786			TetranychusUrt	Pycnogonum	0.992581	0.351291
Hypochthonius	Drosophila	0.662375	0.236723			Hypochthonius	Anoplodactylus	1.17882	0.336304			TetranychusUrt	Anoplodactylus	1.35354	0.365183
Hypochthonius	Tribolium	0.617272	0.220753			Hypochthonius	Endeis	1.20716	0.355087			TetranychusUrt	Endeis	1.38247	0.367209
Hypochthonius	Phytoseiulus	0.691864	0.243889			Hypochthonius	Phytoseiulus	1.02982	0.346678			TetranychusUrt	Neobisium	0.963484	0.347996
Hypochthonius	Dermanyssus	0.73412	0.258405			Hypochthonius	Dermanyssus	1.11264	0.359387			TetranychusUrt	Synsphyronus	0.965321	0.349075
Hypochthonius	VarroaJac	0.678484	0.249845			Hypochthonius	VarroaDes	1.05113	0.350258			TetranychusUrt	Haplochernes	1.07946	0.350541
Hypochthonius	VarroaDes	0.683354	0.248449			Hypochthonius	VarroaJac	1.07129	0.363997			TetranychusUrt	Hesperochernes	1.02214	0.349395
Hypochthonius	Ornithodoros	0.473637	0.195447			Hypochthonius	Ornithodoros	0.733512	0.29261			TetranychusUrt	Phytoseiulus	1.13481	0.355078
Hypochthonius	Ixodes	0.499077	0.202018			Hypochthonius	Ixodes	0.820345	0.290077			TetranychusUrt	Dermanyssus	1.23215	0.376885
Hypochthonius	Amblyomma	0.5166	0.200675			Hypochthonius	Amblyomma	0.790189	0.296794			TetranychusUrt	VarroaDes	1.16277	0.365454
Hypochthonius	Dermacentor	0.507981	0.199774			Hypochthonius	Hyaloma	0.803358	0.294914			TetranychusUrt	VarroaJac	1.18583	0.383875
Hypochthonius	Hyaloma	0.491759	0.200322			Hypochthonius	Dermacentor	0.810198	0.300035			TetranychusUrt	Ornithodoros	0.845989	0.330484
Hypochthonius	Rhipicephalus	0.537797	0.221741			Hypochthonius	Rhipicephalus	0.894921	0.317889			TetranychusUrt	Ixodes	0.941666	0.322139
Hypochthonius	Panonychus	0.487867	0.209306			Hypochthonius	Panonychus	0.73076	0.297717			TetranychusUrt	Amblyomma	0.910122	0.332462
Hypochthonius	TetranychusCin	0.489696	0.207717			Hypochthonius	TetranychusUrt	0.732638	0.297028			TetranychusUrt	Hyaloma	0.923598	0.336264
Hypochthonius	TetranychusUrt	0.490396	0.206318			Hypochthonius	TetranychusCin	0.730388	0.296117			TetranychusUrt	Dermacentor	0.929371	0.336161
Hypochthonius	Dermatophagoides	0.40945	0.19345			Hypochthonius	Dermatophagoides	0.674292	0.288264			TetranychusUrt	Rhipicephalus	1.02769	0.358076
Hypochthonius	Rhizoglyphus	0.378347	0.181962			Hypochthonius	Rhizoglyphus	0.619007	0.277223			TetranychusUrt	Panonychus	0.183368	0.118757
Steganacarus	Epiperipatus	0.689051	0.266036			Steganacarus	Peripatopsis	0.90339	0.319974			TetranychusCin	Peripatopsis	1.03292	0.353486
Steganacarus	Euperipatoides	0.614204	0.240725			Steganacarus	Epiperipatus	1.92623	0.481728			TetranychusCin	Epiperipatus	2.21544	0.521819
Steganacarus	Peripatopsis	0.569264	0.210575			Steganacarus	Euperipatoides	1.26327	0.375425			TetranychusCin	Euperipatoides	1.4509	0.401291
Steganacarus	Pycnogonum	0.577738	0.215865			Steganacarus	Alipes	0.918591	0.314066			TetranychusCin	Argulus	1.1633	0.365651
Steganacarus	Anoplodactylus	0.617234	0.199853			Steganacarus	Scutigera	0.859968	0.30176			TetranychusCin	Daphnia	1.16587	0.365175
Steganacarus	Endeis	0.646967	0.221633			Steganacarus	Glomeris	0.919846	0.314448			TetranychusCin	Calanus	1.30362	0.384444
Steganacarus	Alipes	0.550846	0.218632			Steganacarus	Hanseniella	0.917676	0.309677			TetranychusCin	Gammarus	1.30654	0.378784
Steganacarus	Scutigera	0.524073	0.209104			Steganacarus	Argulus	1.04978	0.336872			TetranychusCin	Orchesella	1.24362	0.364119
Steganacarus	Glomeris	0.559716	0.209263			Steganacarus	Daphnia	1.05639	0.334959			TetranychusCin	Blattella	1.30827	0.364692
Steganacarus	Hanseniella	0.554819	0.218951			Steganacarus	Calanus	1.19563	0.358218			TetranychusCin	Drosophila	1.26794	0.363993
Steganacarus	Argulus	0.597478	0.214377			Steganacarus	Gammarus	1.21016	0.357483			TetranychusCin	Tribolium	1.15512	0.354765
Steganacarus	Gammarus	0.648159	0.255784			Steganacarus	Orchesella	1.13247	0.345837			TetranychusCin	Alipes	1.02869	0.350628
Steganacarus	Calanus	0.646863	0.206763			Steganacarus	Blattella	1.17077	0.3519			TetranychusCin	Scutigera	0.964255	0.337136
Steganacarus	Daphnia	0.611149	0.225402			Steganacarus	Drosophila	1.16107	0.348991			TetranychusCin	Glomeris	1.01909	0.347857
Steganacarus	Blattella	0.651569	0.24094			Steganacarus	Tribolium	1.04	0.331311			TetranychusCin	Hanseniella	1.01076	0.34348
Steganacarus	Orchesella	0.727718	0.232105			Steganacarus	Pycnogonum	0.880178	0.31553			TetranychusCin	Pycnogonum	0.989937	0.35067
Steganacarus	Drosophila	0.671154	0.238468			Steganacarus	Anoplodactylus	1.20194	0.333421			TetranychusCin	Anoplodactylus	1.3509	0.363659
Steganacarus	Tribolium	0.626051	0.225079			Steganacarus	Endeis	1.23028	0.357609			TetranychusCin	Endeis	1.37983	0.36832
Steganacarus	Phytoseiulus	0.700643	0.248205			Steganacarus	Phytoseiulus	1.05294	0.345303			TetranychusCin	Neobisium	0.96084	0.348
Steganacarus	Dermanyssus	0.742899	0.259019			Steganacarus	Dermanyssus	1.13576	0.363544			TetranychusCin	Synsphyronus	0.962677	0.348379
Steganacarus	VarroaJac	0.687263	0.258363			Steganacarus	VarroaDes	1.07425	0.349788			TetranychusCin	Haplochernes	1.07682	0.348531
Steganacarus	VarroaDes	0.692133	0.258484			Steganacarus	VarroaJac	1.0944	0.362645			TetranychusCin	Hesperochernes	1.0195	0.348892
Steganacarus	Ornithodoros	0.482416	0.203344			Steganacarus	Ornithodoros	0.756631	0.292636			TetranychusCin	Phytoseiulus	1.13216	0.35463
Steganacarus	Ixodes	0.507856	0.204945			Steganacarus	Ixodes	0.843464	0.289373			TetranychusCin	Dermanyssus	1.2295	0.374173
Steganacarus	Amblyomma	0.525379	0.205779			Steganacarus	Amblyomma	0.813308	0.297717			TetranychusCin	VarroaDes	1.16012	0.364051
Steganacarus	Dermacentor	0.51676	0.206046			Steganacarus	Hyaloma	0.826477	0.295925			TetranychusCin	VarroaJac	1.18318	0.382858
Steganacarus	Hyaloma	0.500538	0.205698			Steganacarus	Dermacentor	0.833317	0.303637			TetranychusCin	Ornithodoros	0.843345	0.330289
Steganacarus	Rhipicephalus	0.546576	0.22934			Steganacarus	Rhipicephalus	0.91804	0.322341			TetranychusCin	Ixodes	0.939022	0.321548
Steganacarus	Panonychus	0.496646	0.209596			Steganacarus	Panonychus	0.753879	0.298277			TetranychusCin	Amblyomma	0.907478	0.332483
Steganacarus	TetranychusCin	0.498475	0.212702			Steganacarus	TetranychusUrt	0.755757	0.295873			TetranychusCin	Hyaloma	0.920954	0.336324
Steganacarus	TetranychusUrt	0.499175	0.2115			Steganacarus	TetranychusCin	0.753507	0.295568			TetranychusCin	Dermacentor	0.926727	0.335983
Steganacarus	Dermatophagoides	0.418229	0.19094			Steganacarus	Dermatophagoides	0.697411	0.28473			TetranychusCin	Rhipicephalus	1.02505	0.359293
Steganacarus	Rhizoglyphus	0.387126	0.174606			Steganacarus	Rhizoglyphus	0.642126	0.267749			TetranychusCin	Panonychus	0.180724	0.116849
Steganacarus	Hypochthonius	0.242855	0.12927			Steganacarus	Hypochthonius	0.395329	0.200642			TetranychusCin	TetranychusUrt	0.025302	0.0193076
Achipteria	Epiperipatus	0.695814	0.274197			Achipteria	Peripatopsis	0.933988	0.330221			Dermatophagoides	Peripatopsis	1.12162	0.361953
Achipteria	Euperipatoides	0.620967	0.246416			Achipteria	Epiperipatus	1.95683	0.483161			Dermatophagoides	Epiperipatus	2.30414	0.527774
Achipteria	Peripatopsis	0.576027	0.21952			Achipteria	Euperipatoides	1.29387	0.382969			Dermatophagoides	Euperipatoides	1.5396	0.416085
Achipteria	Pycnogonum	0.584501	0.220772			Achipteria	Alipes	0.949189	0.317186			Dermatophagoides	Argulus	1.25199	0.369453
Achipteria	Anoplodactylus	0.623997	0.213611			Achipteria	Scutigera	0.890566	0.305368			Dermatophagoides	Daphnia	1.25457	0.365445
Achipteria	Endeis	0.65373	0.228454			Achipteria	Glomeris	0.950444	0.32012			Dermatophagoides	Calanus	1.39232	0.387169
Achipteria	Alipes	0.557609	0.21482			Achipteria	Hanseniella	0.948274	0.318454			Dermatophagoides	Gammarus	1.39523	0.383413
Achipteria	Scutigera	0.530836	0.209474			Achipteria	Argulus	1.08038	0.342258			Dermatophagoides	Orchesella	1.33232	0.370613
Achipteria	Glomeris	0.566479	0.211189			Achipteria	Daphnia	1.08699	0.340657			Dermatophagoides	Blattella	1.39697	0.369782
Achipteria	Hanseniella	0.561582	0.21984			Achipteria	Calanus	1.22623	0.364037			Dermatophagoides	Drosophila	1.35663	0.370738
Achipteria	Argulus	0.604241	0.213561			Achipteria	Gammarus	1.24075	0.362			Dermatophagoides	Tribolium	1.24382	0.359874
Achipteria	Gammarus	0.654922	0.256187			Achipteria	Orchesella	1.16307	0.344747			Dermatophagoides	Alipes	1.11739	0.353721
Achipteria	Calanus	0.653626	0.211238			Achipteria	Blattella	1.20137	0.352341			Dermatophagoides	Scutigera	1.05295	0.342201
Achipteria	Daphnia	0.617912	0.21901			Achipteria	Drosophila	1.19166	0.349943			Dermatophagoides	Glomeris	1.10779	0.354491
Achipteria	Blattella	0.658332	0.239306			Achipteria	Tribolium	1.0706	0.333919			Dermatophagoides	Hanseniella	1.09946	0.347877
Achipteria	Orchesella	0.734481	0.221396			Achipteria	Pycnogonum	0.910776	0.320212			Dermatophagoides	Pycnogonum	1.07863	0.356336
Achipteria	Drosophila	0.677917	0.236192			Achipteria	Anoplodactylus	1.23254	0.338909			Dermatophagoides	Anoplodactylus	1.43959	0.366988
Achipteria	Tribolium	0.632814	0.224424			Achipteria	Endeis	1.26087	0.356225			Dermatophagoides	Endeis	1.46852	0.372416
Achipteria	Phytoseiulus	0.707406	0.251959			Achipteria	Phytoseiulus	1.08353	0.343889			Dermatophagoides	Neobisium	1.04954	0.35505
Achipteria	Dermanyssus	0.749662	0.264867			Achipteria	Dermanyssus	1.16636	0.359899			Dermatophagoides	Synsphyronus	1.05137	0.349527
Achipteria	VarroaJac	0.694026	0.255432			Achipteria	VarroaDes	1.10485	0.35251			Dermatophagoides	Haplochernes	1.16551	0.352234
Achipteria	VarroaDes	0.698896	0.255062			Achipteria	VarroaJac	1.125	0.366101			Dermatophagoides	Hesperochernes	1.10819	0.354201
Achipteria	Ornithodoros	0.489179	0.204176			Achipteria	Ornithodoros	0.787229	0.300602			Dermatophagoides	Phytoseiulus	1.22086	0.360837
Achipteria	Ixodes	0.514619	0.206184			Achipteria	Ixodes	0.874062	0.293844			Dermatophagoides	Dermanyssus	1.3182	0.382596
Achipteria	Amblyomma	0.532142	0.206048			Achipteria	Amblyomma	0.843906	0.304855			Dermatophagoides	VarroaDes	1.24882	0.367786
Achipteria	Dermacentor	0.523523	0.207151			Achipteria	Hyaloma	0.857075	0.302312			Dermatophagoides	VarroaJac	1.27188	0.382801
Achipteria	Hyaloma	0.507301	0.20824			Achipteria	Dermacentor	0.863915	0.306916			Dermatophagoides	Ornithodoros	0.932041	0.341949
Achipteria	Rhipicephalus	0.553339	0.229033			Achipteria	Rhipicephalus	0.948638	0.324673			Dermatophagoides	Ixodes	1.02772	0.334812
Achipteria	Panonychus	0.503409	0.214452			Achipteria	Panonychus	0.784477	0.302646			Dermatophagoides	Amblyomma	0.996174	0.342485
Achipteria	TetranychusCin	0.505238	0.213143			Achipteria	TetranychusUrt	0.786355	0.303573			Dermatophagoides	Hyaloma	1.00965	0.344422
Achipteria	TetranychusUrt	0.505938	0.211827			Achipteria	TetranychusCin	0.784105	0.302945			Dermatophagoides	Dermacentor	1.01542	0.34412
Achipteria	Dermatophagoides	0.424992	0.187387			Achipteria	Dermatophagoides	0.728009	0.27822			Dermatophagoides	Rhipicephalus	1.11374	0.361964
Achipteria	Rhizoglyphus	0.393889	0.169964			Achipteria	Rhizoglyphus	0.672724	0.259631			Dermatophagoides	Panonychus	0.924988	0.332526
Achipteria	Hypochthonius	0.249618	0.128881			Achipteria	Hypochthonius	0.425927	0.209857			Dermatophagoides	TetranychusUrt	0.92075	0.32729
Achipteria	Steganacarus	0.212639	0.117937			Achipteria	Steganacarus	0.36626	0.192648			Dermatophagoides	TetranychusCin	0.918106	0.326585
Hermannia	Epiperipatus	0.699251	0.276961			Platynothrus	Peripatopsis	0.883876	0.318396			Rhizoglyphus	Peripatopsis	1.06717	0.362271
Hermannia	Euperipatoides	0.624404	0.241233			Platynothrus	Epiperipatus	1.90672	0.478956			Rhizoglyphus	Epiperipatus	2.24969	0.524286
Hermannia	Peripatopsis	0.579464	0.220099			Platynothrus	Euperipatoides	1.24375	0.379158			Rhizoglyphus	Euperipatoides	1.48515	0.409749
Hermannia	Pycnogonum	0.587938	0.215923			Platynothrus	Alipes	0.899077	0.30877			Rhizoglyphus	Argulus	1.19755	0.369134
Hermannia	Anoplodactylus	0.627434	0.211416			Platynothrus	Scutigera	0.840454	0.293734			Rhizoglyphus	Daphnia	1.20013	0.363588
Hermannia	Endeis	0.657167	0.220316			Platynothrus	Glomeris	0.900332	0.30954			Rhizoglyphus	Calanus	1.33787	0.386489
Hermannia	Alipes	0.561046	0.217661			Platynothrus	Hanseniella	0.898162	0.307309			Rhizoglyphus	Gammarus	1.34079	0.381695
Hermannia	Scutigera	0.534273	0.210115			Platynothrus	Argulus	1.03027	0.332909			Rhizoglyphus	Orchesella	1.27788	0.369434
Hermannia	Glomeris	0.569916	0.211328			Platynothrus	Daphnia	1.03688	0.331382			Rhizoglyphus	Blattella	1.34253	0.370761
Hermannia	Hanseniella	0.565019	0.219668			Platynothrus	Calanus	1.17612	0.358046			Rhizoglyphus	Drosophila	1.30219	0.368504
Hermannia	Argulus	0.607678	0.210447			Platynothrus	Gammarus	1.19064	0.356622			Rhizoglyphus	Tribolium	1.18938	0.356175
Hermannia	Gammarus	0.658359	0.246465			Platynothrus	Orchesella	1.11295	0.341581			Rhizoglyphus	Alipes	1.06294	0.354819
Hermannia	Calanus	0.657063	0.208646			Platynothrus	Blattella	1.15125	0.34425			Rhizoglyphus	Scutigera	0.998507	0.335687
Hermannia	Daphnia	0.621349	0.218902			Platynothrus	Drosophila	1.14155	0.343248			Rhizoglyphus	Glomeris	1.05334	0.350556
Hermannia	Blattella	0.661769	0.240399			Platynothrus	Tribolium	1.02049	0.32908			Rhizoglyphus	Hanseniella	1.04501	0.346633
Hermannia	Orchesella	0.737918	0.215363			Platynothrus	Pycnogonum	0.860664	0.311644			Rhizoglyphus	Pycnogonum	1.02419	0.350397
Hermannia	Drosophila	0.681354	0.237315			Platynothrus	Anoplodactylus	1.18243	0.32935			Rhizoglyphus	Anoplodactylus	1.38515	0.368438
Hermannia	Tribolium	0.636251	0.226588			Platynothrus	Endeis	1.21076	0.347823			Rhizoglyphus	Endeis	1.41408	0.373086
Hermannia	Phytoseiulus	0.710843	0.251739			Platynothrus	Phytoseiulus	1.03342	0.337854			Rhizoglyphus	Neobisium	0.995092	0.352235
Hermannia	Dermanyssus	0.753099	0.266329			Platynothrus	Dermanyssus	1.11625	0.357956			Rhizoglyphus	Synsphyronus	0.996929	0.347363
Hermannia	VarroaJac	0.697463	0.255382			Platynothrus	VarroaDes	1.05474	0.348708			Rhizoglyphus	Haplochernes	1.11107	0.351491
Hermannia	VarroaDes	0.702333	0.254418			Platynothrus	VarroaJac	1.07489	0.360724			Rhizoglyphus	Hesperochernes	1.05375	0.347332
Hermannia	Ornithodoros	0.492616	0.201537			Platynothrus	Ornithodoros	0.737117	0.288305			Rhizoglyphus	Phytoseiulus	1.16641	0.361976
Hermannia	Ixodes	0.518056	0.206243			Platynothrus	Ixodes	0.82395	0.286111			Rhizoglyphus	Dermanyssus	1.26375	0.379563
Hermannia	Amblyomma	0.535579	0.206098			Platynothrus	Amblyomma	0.793794	0.297416			Rhizoglyphus	VarroaDes	1.19438	0.365603
Hermannia	Dermacentor	0.52696	0.206655			Platynothrus	Hyaloma	0.806963	0.293329			Rhizoglyphus	VarroaJac	1.21743	0.381394
Hermannia	Hyaloma	0.510738	0.20684			Platynothrus	Dermacentor	0.813803	0.299724			Rhizoglyphus	Ornithodoros	0.877597	0.334008
Hermannia	Rhipicephalus	0.556776	0.229939			Platynothrus	Rhipicephalus	0.898526	0.31799			Rhizoglyphus	Ixodes	0.973274	0.322693
Hermannia	Panonychus	0.506846	0.216211			Platynothrus	Panonychus	0.734365	0.293938			Rhizoglyphus	Amblyomma	0.94173	0.335774
Hermannia	TetranychusCin	0.508675	0.212069			Platynothrus	TetranychusUrt	0.736243	0.293386			Rhizoglyphus	Hyaloma	0.955206	0.337792
Hermannia	TetranychusUrt	0.509375	0.211364			Platynothrus	TetranychusCin	0.733993	0.293674			Rhizoglyphus	Dermacentor	0.960979	0.340982
Hermannia	Dermatophagoides	0.428429	0.18778			Platynothrus	Dermatophagoides	0.677897	0.270929			Rhizoglyphus	Rhipicephalus	1.0593	0.358718
Hermannia	Rhizoglyphus	0.397326	0.171465			Platynothrus	Rhizoglyphus	0.622612	0.253798			Rhizoglyphus	Panonychus	0.870544	0.332639
Hermannia	Hypochthonius	0.253055	0.127951			Platynothrus	Hypochthonius	0.375815	0.186449			Rhizoglyphus	TetranychusUrt	0.866306	0.32751
Hermannia	Steganacarus	0.216076	0.113849			Platynothrus	Steganacarus	0.316148	0.168268			Rhizoglyphus	TetranychusCin	0.863662	0.326961
Hermannia	Achipteria	0.164917	0.0949373			Platynothrus	Achipteria	0.249732	0.144406			Rhizoglyphus	Dermatophagoides	0.38238	0.209707
Nothrus	Epiperipatus	0.690442	0.273789			Hermannia	Peripatopsis	0.947558	0.322439			Hypochthonius	Peripatopsis	0.928565	0.328583
Nothrus	Euperipatoides	0.615595	0.256042			Hermannia	Epiperipatus	1.9704	0.480242			Hypochthonius	Epiperipatus	2.11108	0.519488
Nothrus	Peripatopsis	0.570655	0.221119			Hermannia	Euperipatoides	1.30744	0.383794			Hypochthonius	Euperipatoides	1.34655	0.400216
Nothrus	Pycnogonum	0.579129	0.219571			Hermannia	Alipes	0.962759	0.318387			Hypochthonius	Argulus	1.05894	0.34588
Nothrus	Anoplodactylus	0.618625	0.213719			Hermannia	Scutigera	0.904136	0.302326			Hypochthonius	Daphnia	1.06152	0.345351
Nothrus	Endeis	0.648358	0.226362			Hermannia	Glomeris	0.964014	0.319636			Hypochthonius	Calanus	1.19927	0.365562
Nothrus	Alipes	0.552237	0.218703			Hermannia	Hanseniella	0.961844	0.314692			Hypochthonius	Gammarus	1.20218	0.362299
Nothrus	Scutigera	0.525464	0.210843			Hermannia	Argulus	1.09395	0.341076			Hypochthonius	Orchesella	1.13927	0.351588
Nothrus	Glomeris	0.561107	0.212756			Hermannia	Daphnia	1.10056	0.339315			Hypochthonius	Blattella	1.20392	0.366052
Nothrus	Hanseniella	0.55621	0.222727			Hermannia	Calanus	1.2398	0.362773			Hypochthonius	Drosophila	1.16358	0.354866
Nothrus	Argulus	0.598869	0.214339			Hermannia	Gammarus	1.25432	0.36215			Hypochthonius	Tribolium	1.05077	0.338554
Nothrus	Gammarus	0.64955	0.269898			Hermannia	Orchesella	1.17664	0.346034			Hypochthonius	Alipes	0.924333	0.325173
Nothrus	Calanus	0.648254	0.21458			Hermannia	Blattella	1.21494	0.352157			Hypochthonius	Scutigera	0.859898	0.307663
Nothrus	Daphnia	0.61254	0.223871			Hermannia	Drosophila	1.20524	0.34831			Hypochthonius	Glomeris	0.914734	0.323405
Nothrus	Blattella	0.65296	0.234012			Hermannia	Tribolium	1.08417	0.333169			Hypochthonius	Hanseniella	0.906405	0.313483
Nothrus	Orchesella	0.729109	0.226142			Hermannia	Pycnogonum	0.924346	0.315744			Hypochthonius	Pycnogonum	0.88558	0.321328
Nothrus	Drosophila	0.672545	0.243215			Hermannia	Anoplodactylus	1.24611	0.339453			Hypochthonius	Anoplodactylus	1.24654	0.359819
Nothrus	Tribolium	0.627442	0.226588			Hermannia	Endeis	1.27445	0.35378			Hypochthonius	Endeis	1.27547	0.370046
Nothrus	Phytoseiulus	0.702034	0.25712			Hermannia	Phytoseiulus	1.0971	0.343452			Hypochthonius	Neobisium	0.856483	0.322865
Nothrus	Dermanyssus	0.74429	0.266798			Hermannia	Dermanyssus	1.17993	0.358691			Hypochthonius	Synsphyronus	0.85832	0.318262
Nothrus	VarroaJac	0.688654	0.259908			Hermannia	VarroaDes	1.11842	0.352951			Hypochthonius	Haplochernes	0.972459	0.328247
Nothrus	VarroaDes	0.693524	0.258981			Hermannia	VarroaJac	1.13857	0.36522			Hypochthonius	Hesperochernes	0.91514	0.323905
Nothrus	Ornithodoros	0.483807	0.203197			Hermannia	Ornithodoros	0.800799	0.295478			Hypochthonius	Phytoseiulus	1.02781	0.353341
Nothrus	Ixodes	0.509247	0.207284			Hermannia	Ixodes	0.887632	0.293087			Hypochthonius	Dermanyssus	1.12515	0.367837
Nothrus	Amblyomma	0.52677	0.207541			Hermannia	Amblyomma	0.857476	0.303784			Hypochthonius	VarroaDes	1.05577	0.359249
Nothrus	Dermacentor	0.518151	0.208592			Hermannia	Hyaloma	0.870645	0.301793			Hypochthonius	VarroaJac	1.07882	0.375663
Nothrus	Hyaloma	0.501929	0.208415			Hermannia	Dermacentor	0.877485	0.30627			Hypochthonius	Ornithodoros	0.738988	0.301588
Nothrus	Rhipicephalus	0.547967	0.233333			Hermannia	Rhipicephalus	0.962208	0.324059			Hypochthonius	Ixodes	0.834665	0.299303
Nothrus	Panonychus	0.498037	0.21783			Hermannia	Panonychus	0.798047	0.299943			Hypochthonius	Amblyomma	0.803121	0.308245
Nothrus	TetranychusCin	0.499866	0.214857			Hermannia	TetranychusUrt	0.799925	0.298757			Hypochthonius	Hyaloma	0.816597	0.304307
Nothrus	TetranychusUrt	0.500566	0.213941			Hermannia	TetranychusCin	0.797675	0.299488			Hypochthonius	Dermacentor	0.82237	0.310886
Nothrus	Dermatophagoides	0.41962	0.190099			Hermannia	Dermatophagoides	0.741579	0.280275			Hypochthonius	Rhipicephalus	0.920692	0.332468
Nothrus	Rhizoglyphus	0.388517	0.172902			Hermannia	Rhizoglyphus	0.686294	0.264741			Hypochthonius	Panonychus	0.731935	0.303168
Nothrus	Hypochthonius	0.244246	0.123313			Hermannia	Hypochthonius	0.439497	0.201821			Hypochthonius	TetranychusUrt	0.727697	0.301388
Nothrus	Steganacarus	0.207267	0.107802			Hermannia	Steganacarus	0.37983	0.184857			Hypochthonius	TetranychusCin	0.725053	0.300197
Nothrus	Achipteria	0.156108	0.0905857			Hermannia	Achipteria	0.313414	0.161945			Hypochthonius	Dermatophagoides	0.677629	0.294924
Nothrus	Hermannia	0.129665	0.079269			Hermannia	Platynothrus	0.21929	0.128443			Hypochthonius	Rhizoglyphus	0.623185	0.283357
Platynothrus	Epiperipatus	0.680459	0.260977			Nothrus	Peripatopsis	0.904116	0.319433			Steganacarus	Peripatopsis	0.954232	0.328542
Platynothrus	Euperipatoides	0.605612	0.246052			Nothrus	Epiperipatus	1.92696	0.4771			Steganacarus	Epiperipatus	2.13675	0.521513
Platynothrus	Peripatopsis	0.560672	0.217352			Nothrus	Euperipatoides	1.26399	0.380138			Steganacarus	Euperipatoides	1.37221	0.400793
Platynothrus	Pycnogonum	0.569146	0.214975			Nothrus	Alipes	0.919317	0.309187			Steganacarus	Argulus	1.08461	0.345823
Platynothrus	Anoplodactylus	0.608642	0.204737			Nothrus	Scutigera	0.860694	0.297912			Steganacarus	Daphnia	1.08719	0.343973
Platynothrus	Endeis	0.638375	0.225504			Nothrus	Glomeris	0.920572	0.314665			Steganacarus	Calanus	1.22493	0.366262
Platynothrus	Alipes	0.542254	0.215964			Nothrus	Hanseniella	0.918402	0.308472			Steganacarus	Gammarus	1.22785	0.36322
Platynothrus	Scutigera	0.515481	0.206187			Nothrus	Argulus	1.05051	0.33625			Steganacarus	Orchesella	1.16494	0.352493
Platynothrus	Glomeris	0.551124	0.209297			Nothrus	Daphnia	1.05712	0.334376			Steganacarus	Blattella	1.22958	0.368049
Platynothrus	Hanseniella	0.546227	0.21716			Nothrus	Calanus	1.19636	0.360624			Steganacarus	Drosophila	1.18925	0.357095
Platynothrus	Argulus	0.588886	0.208594			Nothrus	Gammarus	1.21088	0.356537			Steganacarus	Tribolium	1.07643	0.339715
Platynothrus	Gammarus	0.639567	0.266535			Nothrus	Orchesella	1.13319	0.343903			Steganacarus	Alipes	0.95	0.325156
Platynothrus	Calanus	0.638271	0.213123			Nothrus	Blattella	1.17149	0.349829			Steganacarus	Scutigera	0.885565	0.311317
Platynothrus	Daphnia	0.602557	0.218212			Nothrus	Drosophila	1.16179	0.345728			Steganacarus	Glomeris	0.940401	0.322209
Platynothrus	Blattella	0.642977	0.236694			Nothrus	Tribolium	1.04073	0.330586			Steganacarus	Hanseniella	0.932072	0.315836
Platynothrus	Orchesella	0.719126	0.219493			Nothrus	Pycnogonum	0.880904	0.312475			Steganacarus	Pycnogonum	0.911247	0.324302
Platynothrus	Drosophila	0.662562	0.235483			Nothrus	Anoplodactylus	1.20267	0.338734			Steganacarus	Anoplodactylus	1.27221	0.355957
Platynothrus	Tribolium	0.617459	0.22507			Nothrus	Endeis	1.231	0.35332			Steganacarus	Endeis	1.30113	0.374215
Platynothrus	Phytoseiulus	0.692051	0.249445			Nothrus	Phytoseiulus	1.05366	0.339243			Steganacarus	Neobisium	0.88215	0.328673
Platynothrus	Dermanyssus	0.734307	0.259438			Nothrus	Dermanyssus	1.13649	0.357259			Steganacarus	Synsphyronus	0.883987	0.320042
Platynothrus	VarroaJac	0.678671	0.255329			Nothrus	VarroaDes	1.07498	0.348846			Steganacarus	Haplochernes	0.998126	0.33021
Platynothrus	VarroaDes	0.683541	0.254653			Nothrus	VarroaJac	1.09513	0.35974			Steganacarus	Hesperochernes	0.940807	0.324423
Platynothrus	Ornithodoros	0.473824	0.199898			Nothrus	Ornithodoros	0.757357	0.290248			Steganacarus	Phytoseiulus	1.05347	0.353419
Platynothrus	Ixodes	0.499264	0.203253			Nothrus	Ixodes	0.84419	0.289748			Steganacarus	Dermanyssus	1.15081	0.37226
Platynothrus	Amblyomma	0.516787	0.203788			Nothrus	Amblyomma	0.814034	0.299981			Steganacarus	VarroaDes	1.08143	0.357683
Platynothrus	Dermacentor	0.508168	0.203357			Nothrus	Hyaloma	0.827203	0.296724			Steganacarus	VarroaJac	1.10449	0.373544
Platynothrus	Hyaloma	0.491946	0.204281			Nothrus	Dermacentor	0.834043	0.303807			Steganacarus	Ornithodoros	0.764655	0.30071
Platynothrus	Rhipicephalus	0.537984	0.223886			Nothrus	Rhipicephalus	0.918766	0.321639			Steganacarus	Ixodes	0.860332	0.298086
Platynothrus	Panonychus	0.488054	0.213476			Nothrus	Panonychus	0.754605	0.29712			Steganacarus	Amblyomma	0.828788	0.308817
Platynothrus	TetranychusCin	0.489883	0.210074			Nothrus	TetranychusUrt	0.756483	0.295532			Steganacarus	Hyaloma	0.842264	0.304802
Platynothrus	TetranychusUrt	0.490583	0.209595			Nothrus	TetranychusCin	0.754233	0.295553			Steganacarus	Dermacentor	0.848037	0.314402
Platynothrus	Dermatophagoides	0.409637	0.184163			Nothrus	Dermatophagoides	0.698137	0.274921			Steganacarus	Rhipicephalus	0.946359	0.336803
Platynothrus	Rhizoglyphus	0.378534	0.168595			Nothrus	Rhizoglyphus	0.642852	0.259059			Steganacarus	Panonychus	0.757602	0.303877
Platynothrus	Hypochthonius	0.234263	0.118214			Nothrus	Hypochthonius	0.396055	0.189842			Steganacarus	TetranychusUrt	0.753364	0.299764
Platynothrus	Steganacarus	0.197284	0.104955			Nothrus	Steganacarus	0.336388	0.171003			Steganacarus	TetranychusCin	0.75072	0.29931
Platynothrus	Achipteria	0.146125	0.08466			Nothrus	Achipteria	0.269972	0.147917			Steganacarus	Dermatophagoides	0.703296	0.291598
Platynothrus	Hermannia	0.119682	0.0721062			Nothrus	Platynothrus	0.175848	0.107561			Steganacarus	Rhizoglyphus	0.648852	0.274703
Platynothrus	Nothrus	0.087937	0.0603204			Nothrus	Hermannia	0.201406	0.127466			Steganacarus	Hypochthonius	0.403085	0.206933
Neobisium	Epiperipatus	0.670918	0.26743			Neobisium	Peripatopsis	0.829166	0.319727			Achipteria	Peripatopsis	0.981833	0.340387
Neobisium	Euperipatoides	0.596071	0.266169			Neobisium	Epiperipatus	1.85201	0.474527			Achipteria	Epiperipatus	2.16435	0.522272
Neobisium	Peripatopsis	0.551131	0.223046			Neobisium	Euperipatoides	1.18904	0.380345			Achipteria	Euperipatoides	1.39981	0.40824
Neobisium	Pycnogonum	0.559605	0.206076			Neobisium	Alipes	0.844367	0.317904			Achipteria	Argulus	1.11221	0.351269
Neobisium	Anoplodactylus	0.599101	0.211137			Neobisium	Scutigera	0.785744	0.302996			Achipteria	Daphnia	1.11479	0.350468
Neobisium	Endeis	0.628834	0.223807			Neobisium	Glomeris	0.845622	0.313808			Achipteria	Calanus	1.25253	0.372445
Neobisium	Alipes	0.532713	0.219279			Neobisium	Hanseniella	0.843452	0.314163			Achipteria	Gammarus	1.25545	0.36811
Neobisium	Scutigera	0.50594	0.212046			Neobisium	Argulus	0.97556	0.341881			Achipteria	Orchesella	1.19254	0.35201
Neobisium	Glomeris	0.541583	0.223228			Neobisium	Daphnia	0.98217	0.341999			Achipteria	Blattella	1.25718	0.367688
Neobisium	Hanseniella	0.536686	0.211533			Neobisium	Calanus	1.12141	0.365356			Achipteria	Drosophila	1.21685	0.357908
Neobisium	Argulus	0.579345	0.218199			Neobisium	Gammarus	1.13593	0.360412			Achipteria	Tribolium	1.10404	0.343038
Neobisium	Gammarus	0.630026	0.248368			Neobisium	Orchesella	1.05825	0.349527			Achipteria	Alipes	0.977601	0.327711
Neobisium	Calanus	0.62873	0.203227			Neobisium	Blattella	1.09654	0.342436			Achipteria	Scutigera	0.913166	0.3156
Neobisium	Daphnia	0.593016	0.226641			Neobisium	Drosophila	1.08684	0.355496			Achipteria	Glomeris	0.968002	0.329104
Neobisium	Blattella	0.633436	0.242105			Neobisium	Tribolium	0.965778	0.333215			Achipteria	Hanseniella	0.959673	0.325527
Neobisium	Orchesella	0.709585	0.238744			Neobisium	Pycnogonum	0.805954	0.308171			Achipteria	Pycnogonum	0.938848	0.329535
Neobisium	Drosophila	0.653021	0.233459			Neobisium	Anoplodactylus	1.12772	0.336615			Achipteria	Anoplodactylus	1.29981	0.363255
Neobisium	Tribolium	0.607918	0.230806			Neobisium	Endeis	1.15605	0.351684			Achipteria	Endeis	1.32874	0.3732
Neobisium	Phytoseiulus	0.71324	0.247372			Neobisium	Phytoseiulus	1.02883	0.346046			Achipteria	Neobisium	0.909751	0.331753
Neobisium	Dermanyssus	0.755496	0.2695			Neobisium	Dermanyssus	1.11166	0.362979			Achipteria	Synsphyronus	0.911588	0.325071
Neobisium	VarroaJac	0.69986	0.268109			Neobisium	VarroaDes	1.05015	0.348867			Achipteria	Haplochernes	1.02573	0.333722
Neobisium	VarroaDes	0.70473	0.266043			Neobisium	VarroaJac	1.0703	0.365245			Achipteria	Hesperochernes	0.968408	0.331431
Neobisium	Ornithodoros	0.495013	0.205454			Neobisium	Ornithodoros	0.732529	0.295082			Achipteria	Phytoseiulus	1.08107	0.351209
Neobisium	Ixodes	0.520453	0.208275			Neobisium	Ixodes	0.819362	0.29635			Achipteria	Dermanyssus	1.17841	0.36897
Neobisium	Amblyomma	0.537976	0.210516			Neobisium	Amblyomma	0.789206	0.300902			Achipteria	VarroaDes	1.10903	0.361759
Neobisium	Dermacentor	0.529357	0.212604			Neobisium	Hyaloma	0.802375	0.299277			Achipteria	VarroaJac	1.13209	0.378259
Neobisium	Hyaloma	0.513135	0.210245			Neobisium	Dermacentor	0.809215	0.301372			Achipteria	Ornithodoros	0.792256	0.309587
Neobisium	Rhipicephalus	0.559173	0.233161			Neobisium	Rhipicephalus	0.893938	0.319646			Achipteria	Ixodes	0.887933	0.303951
Neobisium	Panonychus	0.691789	0.246114			Neobisium	Panonychus	0.998627	0.343148			Achipteria	Amblyomma	0.856389	0.317372
Neobisium	TetranychusCin	0.693618	0.252704			Neobisium	TetranychusUrt	1.0005	0.344892			Achipteria	Hyaloma	0.869865	0.312614
Neobisium	TetranychusUrt	0.694318	0.250889			Neobisium	TetranychusCin	0.998255	0.345047			Achipteria	Dermacentor	0.875638	0.318343
Neobisium	Dermatophagoides	0.714576	0.25312			Neobisium	Dermatophagoides	1.08171	0.350733			Achipteria	Rhipicephalus	0.97396	0.339917
Neobisium	Rhizoglyphus	0.683473	0.248051			Neobisium	Rhizoglyphus	1.02643	0.346983			Achipteria	Panonychus	0.785203	0.308572
Neobisium	Hypochthonius	0.595176	0.221616			Neobisium	Hypochthonius	0.882059	0.317022			Achipteria	TetranychusUrt	0.780965	0.308473
Neobisium	Steganacarus	0.603955	0.22211			Neobisium	Steganacarus	0.905178	0.322511			Achipteria	TetranychusCin	0.778321	0.307748
Neobisium	Achipteria	0.610718	0.225289			Neobisium	Achipteria	0.935776	0.324898			Achipteria	Dermatophagoides	0.730897	0.284808
Neobisium	Hermannia	0.614155	0.223182			Neobisium	Platynothrus	0.885664	0.316133			Achipteria	Rhizoglyphus	0.676453	0.266146
Neobisium	Nothrus	0.605346	0.226063			Neobisium	Hermannia	0.949346	0.32001			Achipteria	Hypochthonius	0.430686	0.216169
Neobisium	Platynothrus	0.595363	0.22207			Neobisium	Nothrus	0.905904	0.317241			Achipteria	Steganacarus	0.374631	0.200245
Synsphyronus	Epiperipatus	0.664764	0.279695			Synsphyronus	Peripatopsis	0.828447	0.312946			Platynothrus	Peripatopsis	0.92916	0.327115
Synsphyronus	Euperipatoides	0.589917	0.255042			Synsphyronus	Epiperipatus	1.85129	0.479455			Platynothrus	Epiperipatus	2.11168	0.518701
Synsphyronus	Peripatopsis	0.544977	0.223401			Synsphyronus	Euperipatoides	1.18833	0.385916			Platynothrus	Euperipatoides	1.34714	0.403654
Synsphyronus	Pycnogonum	0.553451	0.218494			Synsphyronus	Alipes	0.843648	0.315538			Platynothrus	Argulus	1.05953	0.340574
Synsphyronus	Anoplodactylus	0.592947	0.210337			Synsphyronus	Scutigera	0.785025	0.301473			Platynothrus	Daphnia	1.06211	0.339971
Synsphyronus	Endeis	0.62268	0.228348			Synsphyronus	Glomeris	0.844903	0.311924			Platynothrus	Calanus	1.19986	0.366053
Synsphyronus	Alipes	0.526559	0.214835			Synsphyronus	Hanseniella	0.842733	0.311805			Platynothrus	Gammarus	1.20278	0.361492
Synsphyronus	Scutigera	0.499786	0.205441			Synsphyronus	Argulus	0.974841	0.333728			Platynothrus	Orchesella	1.13986	0.348548
Synsphyronus	Glomeris	0.535429	0.216354			Synsphyronus	Daphnia	0.981451	0.340015			Platynothrus	Blattella	1.20451	0.35833
Synsphyronus	Hanseniella	0.530532	0.216692			Synsphyronus	Calanus	1.12069	0.361476			Platynothrus	Drosophila	1.16418	0.350698
Synsphyronus	Argulus	0.573191	0.209845			Synsphyronus	Gammarus	1.13521	0.355786			Platynothrus	Tribolium	1.05136	0.337754
Synsphyronus	Gammarus	0.623872	0.221359			Synsphyronus	Orchesella	1.05753	0.345647			Platynothrus	Alipes	0.924928	0.318852
Synsphyronus	Calanus	0.622576	0.201471			Synsphyronus	Blattella	1.09582	0.347226			Platynothrus	Scutigera	0.860493	0.302944
Synsphyronus	Daphnia	0.586862	0.222987			Synsphyronus	Drosophila	1.08612	0.347647			Platynothrus	Glomeris	0.915329	0.317391
Synsphyronus	Blattella	0.627282	0.232999			Synsphyronus	Tribolium	0.965059	0.328533			Platynothrus	Hanseniella	0.907	0.312972
Synsphyronus	Orchesella	0.703431	0.230764			Synsphyronus	Pycnogonum	0.805235	0.305941			Platynothrus	Pycnogonum	0.886175	0.319595
Synsphyronus	Drosophila	0.646867	0.237509			Synsphyronus	Anoplodactylus	1.127	0.336683			Platynothrus	Anoplodactylus	1.24714	0.351197
Synsphyronus	Tribolium	0.601764	0.226421			Synsphyronus	Endeis	1.15533	0.351757			Platynothrus	Endeis	1.27606	0.363167
Synsphyronus	Phytoseiulus	0.707086	0.25244			Synsphyronus	Phytoseiulus	1.02812	0.337724			Platynothrus	Neobisium	0.857078	0.321356
Synsphyronus	Dermanyssus	0.749342	0.268557			Synsphyronus	Dermanyssus	1.11094	0.355058			Platynothrus	Synsphyronus	0.858915	0.315821
Synsphyronus	VarroaJac	0.693706	0.25724			Synsphyronus	VarroaDes	1.04943	0.345927			Platynothrus	Haplochernes	0.973054	0.325917
Synsphyronus	VarroaDes	0.698576	0.257466			Synsphyronus	VarroaJac	1.06958	0.361607			Platynothrus	Hesperochernes	0.915735	0.320936
Synsphyronus	Ornithodoros	0.488859	0.199372			Synsphyronus	Ornithodoros	0.73181	0.288028			Platynothrus	Phytoseiulus	1.0284	0.34474
Synsphyronus	Ixodes	0.514299	0.204734			Synsphyronus	Ixodes	0.818643	0.292317			Platynothrus	Dermanyssus	1.12574	0.366134
Synsphyronus	Amblyomma	0.531822	0.205297			Synsphyronus	Amblyomma	0.788487	0.293496			Platynothrus	VarroaDes	1.05636	0.356599
Synsphyronus	Dermacentor	0.523203	0.208594			Synsphyronus	Hyaloma	0.801656	0.290051			Platynothrus	VarroaJac	1.07942	0.370986
Synsphyronus	Hyaloma	0.506981	0.206746			Synsphyronus	Dermacentor	0.808496	0.296409			Platynothrus	Ornithodoros	0.739583	0.296058
Synsphyronus	Rhipicephalus	0.553019	0.233411			Synsphyronus	Rhipicephalus	0.893219	0.316298			Platynothrus	Ixodes	0.83526	0.295103
Synsphyronus	Panonychus	0.685635	0.250577			Synsphyronus	Panonychus	0.997908	0.344134			Platynothrus	Amblyomma	0.803716	0.308706
Synsphyronus	TetranychusCin	0.687464	0.250721			Synsphyronus	TetranychusUrt	0.999786	0.343824			Platynothrus	Hyaloma	0.817192	0.302381
Synsphyronus	TetranychusUrt	0.688164	0.247703			Synsphyronus	TetranychusCin	0.997536	0.343583			Platynothrus	Dermacentor	0.822965	0.310541
Synsphyronus	Dermatophagoides	0.708422	0.2493			Synsphyronus	Dermatophagoides	1.08099	0.345079			Platynothrus	Rhipicephalus	0.921287	0.332098
Synsphyronus	Rhizoglyphus	0.677319	0.243634			Synsphyronus	Rhizoglyphus	1.02571	0.34223			Platynothrus	Panonychus	0.73253	0.298623
Synsphyronus	Hypochthonius	0.589022	0.217454			Synsphyronus	Hypochthonius	0.88134	0.312256			Platynothrus	TetranychusUrt	0.728292	0.296638
Synsphyronus	Steganacarus	0.597801	0.223344			Synsphyronus	Steganacarus	0.904459	0.314393			Platynothrus	TetranychusCin	0.725648	0.297042
Synsphyronus	Achipteria	0.604564	0.222903			Synsphyronus	Achipteria	0.935057	0.319309			Platynothrus	Dermatophagoides	0.678224	0.277117
Synsphyronus	Hermannia	0.608001	0.222246			Synsphyronus	Platynothrus	0.884945	0.310383			Platynothrus	Rhizoglyphus	0.62378	0.259178
Synsphyronus	Nothrus	0.599192	0.223376			Synsphyronus	Hermannia	0.948627	0.317644			Platynothrus	Hypochthonius	0.378013	0.191925
Synsphyronus	Platynothrus	0.589209	0.219014			Synsphyronus	Nothrus	0.905185	0.314468			Platynothrus	Steganacarus	0.321958	0.174086
Synsphyronus	Neobisium	0.25722	0.138149			Synsphyronus	Neobisium	0.402545	0.205136			Platynothrus	Achipteria	0.255229	0.150922
Haplochernes	Epiperipatus	0.745572	0.289936			Haplochernes	Peripatopsis	0.938371	0.32962			Hermannia	Peripatopsis	0.994525	0.331258
Haplochernes	Euperipatoides	0.670725	0.255611			Haplochernes	Epiperipatus	1.96121	0.486358			Hermannia	Epiperipatus	2.17704	0.519077
Haplochernes	Peripatopsis	0.625785	0.244768			Haplochernes	Euperipatoides	1.29825	0.389167			Hermannia	Euperipatoides	1.4125	0.408844
Haplochernes	Pycnogonum	0.634259	0.235555			Haplochernes	Alipes	0.953572	0.321782			Hermannia	Argulus	1.1249	0.348654
Haplochernes	Anoplodactylus	0.673755	0.227698			Haplochernes	Scutigera	0.894949	0.305348			Hermannia	Daphnia	1.12748	0.3485
Haplochernes	Endeis	0.703488	0.228556			Haplochernes	Glomeris	0.954827	0.320829			Hermannia	Calanus	1.26523	0.370892
Haplochernes	Alipes	0.607367	0.242529			Haplochernes	Hanseniella	0.952657	0.321313			Hermannia	Gammarus	1.26814	0.36723
Haplochernes	Scutigera	0.580594	0.22401			Haplochernes	Argulus	1.08476	0.347247			Hermannia	Orchesella	1.20523	0.353241
Haplochernes	Glomeris	0.616237	0.233757			Haplochernes	Daphnia	1.09137	0.349169			Hermannia	Blattella	1.26988	0.367026
Haplochernes	Hanseniella	0.61134	0.237771			Haplochernes	Calanus	1.23061	0.367167			Hermannia	Drosophila	1.22954	0.355888
Haplochernes	Argulus	0.653999	0.238921			Haplochernes	Gammarus	1.24514	0.360745			Hermannia	Tribolium	1.11673	0.341456
Haplochernes	Gammarus	0.70468	0.263733			Haplochernes	Orchesella	1.16745	0.349543			Hermannia	Alipes	0.990293	0.328894
Haplochernes	Calanus	0.703384	0.22838			Haplochernes	Blattella	1.20575	0.353229			Hermannia	Scutigera	0.925858	0.31198
Haplochernes	Daphnia	0.66767	0.246815			Haplochernes	Drosophila	1.19605	0.354573			Hermannia	Glomeris	0.980694	0.327405
Haplochernes	Blattella	0.70809	0.250833			Haplochernes	Tribolium	1.07498	0.338162			Hermannia	Hanseniella	0.972365	0.320628
Haplochernes	Orchesella	0.784239	0.27461			Haplochernes	Pycnogonum	0.915159	0.321797			Hermannia	Pycnogonum	0.95154	0.323766
Haplochernes	Drosophila	0.727675	0.26116			Haplochernes	Anoplodactylus	1.23692	0.355142			Hermannia	Anoplodactylus	1.3125	0.363439
Haplochernes	Tribolium	0.682572	0.246026			Haplochernes	Endeis	1.26526	0.365104			Hermannia	Endeis	1.34143	0.369991
Haplochernes	Phytoseiulus	0.787894	0.257855			Haplochernes	Phytoseiulus	1.13804	0.344216			Hermannia	Neobisium	0.922443	0.325566
Haplochernes	Dermanyssus	0.83015	0.273912			Haplochernes	Dermanyssus	1.22086	0.362407			Hermannia	Synsphyronus	0.92428	0.323156
Haplochernes	VarroaJac	0.774514	0.271209			Haplochernes	VarroaDes	1.15935	0.350027			Hermannia	Haplochernes	1.03842	0.331627
Haplochernes	VarroaDes	0.779384	0.273015			Haplochernes	VarroaJac	1.17951	0.368541			Hermannia	Hesperochernes	0.9811	0.326003
Haplochernes	Ornithodoros	0.569667	0.225537			Haplochernes	Ornithodoros	0.841734	0.30569			Hermannia	Phytoseiulus	1.09377	0.350753
Haplochernes	Ixodes	0.595107	0.229872			Haplochernes	Ixodes	0.928567	0.301284			Hermannia	Dermanyssus	1.19111	0.366642
Haplochernes	Amblyomma	0.61263	0.228935			Haplochernes	Amblyomma	0.898411	0.310619			Hermannia	VarroaDes	1.12173	0.361542
Haplochernes	Dermacentor	0.604011	0.231137			Haplochernes	Hyaloma	0.91158	0.308812			Hermannia	VarroaJac	1.14478	0.376579
Haplochernes	Hyaloma	0.587789	0.22877			Haplochernes	Dermacentor	0.91842	0.314275			Hermannia	Ornithodoros	0.804948	0.303626
Haplochernes	Rhipicephalus	0.633827	0.233662			Haplochernes	Rhipicephalus	1.00314	0.329875			Hermannia	Ixodes	0.900625	0.302544
Haplochernes	Panonychus	0.766443	0.268157			Haplochernes	Panonychus	1.10783	0.347973			Hermannia	Amblyomma	0.869081	0.315219
Haplochernes	TetranychusCin	0.768272	0.268771			Haplochernes	TetranychusUrt	1.10971	0.346014			Hermannia	Hyaloma	0.882557	0.31067
Haplochernes	TetranychusUrt	0.768972	0.266374			Haplochernes	TetranychusCin	1.10746	0.344531			Hermannia	Dermacentor	0.88833	0.316834
Haplochernes	Dermatophagoides	0.78923	0.268051			Haplochernes	Dermatophagoides	1.19092	0.3489			Hermannia	Rhipicephalus	0.986652	0.337823
Haplochernes	Rhizoglyphus	0.758127	0.257721			Haplochernes	Rhizoglyphus	1.13563	0.348203			Hermannia	Panonychus	0.797895	0.304639
Haplochernes	Hypochthonius	0.66983	0.238726			Haplochernes	Hypochthonius	0.991264	0.322702			Hermannia	TetranychusUrt	0.793657	0.302821
Haplochernes	Steganacarus	0.678609	0.244518			Haplochernes	Steganacarus	1.01438	0.325098			Hermannia	TetranychusCin	0.791013	0.303737
Haplochernes	Achipteria	0.685372	0.243259			Haplochernes	Achipteria	1.04498	0.329286			Hermannia	Dermatophagoides	0.743589	0.286158
Haplochernes	Hermannia	0.688809	0.236427			Haplochernes	Platynothrus	0.994869	0.321088			Hermannia	Rhizoglyphus	0.689145	0.270854
Haplochernes	Nothrus	0.68	0.243421			Haplochernes	Hermannia	1.05855	0.327061			Hermannia	Hypochthonius	0.443378	0.208101
Haplochernes	Platynothrus	0.670017	0.23619			Haplochernes	Nothrus	1.01511	0.32209			Hermannia	Steganacarus	0.387323	0.191952
Haplochernes	Neobisium	0.338028	0.164491			Haplochernes	Neobisium	0.512469	0.242501			Hermannia	Achipteria	0.320594	0.169017
Haplochernes	Synsphyronus	0.27556	0.143058			Haplochernes	Synsphyronus	0.419036	0.215256			Hermannia	Platynothrus	0.226205	0.135142
Hesperochernes	Epiperipatus	0.722384	0.275233			Hesperochernes	Peripatopsis	0.8861	0.320729			Nothrus	Peripatopsis	0.949653	0.328612
Hesperochernes	Euperipatoides	0.647537	0.267471			Hesperochernes	Epiperipatus	1.90894	0.48884			Nothrus	Epiperipatus	2.13217	0.516588
Hesperochernes	Peripatopsis	0.602597	0.231907			Hesperochernes	Euperipatoides	1.24598	0.387484			Nothrus	Euperipatoides	1.36763	0.405739
Hesperochernes	Pycnogonum	0.611071	0.224534			Hesperochernes	Alipes	0.901301	0.31914			Nothrus	Argulus	1.08003	0.344785
Hesperochernes	Anoplodactylus	0.650567	0.224364			Hesperochernes	Scutigera	0.842678	0.299863			Nothrus	Daphnia	1.08261	0.343496
Hesperochernes	Endeis	0.6803	0.234183			Hesperochernes	Glomeris	0.902556	0.312594			Nothrus	Calanus	1.22035	0.3688
Hesperochernes	Alipes	0.584179	0.221293			Hesperochernes	Hanseniella	0.900386	0.314903			Nothrus	Gammarus	1.22327	0.361832
Hesperochernes	Scutigera	0.557406	0.21402			Hesperochernes	Argulus	1.03249	0.334933			Nothrus	Orchesella	1.16036	0.35153
Hesperochernes	Glomeris	0.593049	0.221855			Hesperochernes	Daphnia	1.0391	0.338749			Nothrus	Blattella	1.225	0.366043
Hesperochernes	Hanseniella	0.588152	0.220881			Hesperochernes	Calanus	1.17834	0.361888			Nothrus	Drosophila	1.18467	0.353673
Hesperochernes	Argulus	0.630811	0.215284			Hesperochernes	Gammarus	1.19287	0.357727			Nothrus	Tribolium	1.07186	0.339205
Hesperochernes	Gammarus	0.681492	0.235609			Hesperochernes	Orchesella	1.11518	0.347			Nothrus	Alipes	0.945421	0.319619
Hesperochernes	Calanus	0.680196	0.214635			Hesperochernes	Blattella	1.15348	0.348857			Nothrus	Scutigera	0.880986	0.30793
Hesperochernes	Daphnia	0.644482	0.226315			Hesperochernes	Drosophila	1.14378	0.351491			Nothrus	Glomeris	0.935822	0.322951
Hesperochernes	Blattella	0.684902	0.240605			Hesperochernes	Tribolium	1.02271	0.329523			Nothrus	Hanseniella	0.927493	0.314857
Hesperochernes	Orchesella	0.761051	0.240276			Hesperochernes	Pycnogonum	0.862888	0.309774			Nothrus	Pycnogonum	0.906668	0.320487
Hesperochernes	Drosophila	0.704487	0.24779			Hesperochernes	Anoplodactylus	1.18465	0.340393			Nothrus	Anoplodactylus	1.26763	0.36274
Hesperochernes	Tribolium	0.659384	0.233542			Hesperochernes	Endeis	1.21299	0.361004			Nothrus	Endeis	1.29656	0.368788
Hesperochernes	Phytoseiulus	0.764706	0.252104			Hesperochernes	Phytoseiulus	1.08577	0.341904			Nothrus	Neobisium	0.877571	0.322941
Hesperochernes	Dermanyssus	0.806962	0.27655			Hesperochernes	Dermanyssus	1.16859	0.357296			Nothrus	Synsphyronus	0.879408	0.32062
Hesperochernes	VarroaJac	0.751326	0.259453			Hesperochernes	VarroaDes	1.10708	0.350918			Nothrus	Haplochernes	0.993547	0.327557
Hesperochernes	VarroaDes	0.756196	0.259393			Hesperochernes	VarroaJac	1.12724	0.364085			Nothrus	Hesperochernes	0.936228	0.323028
Hesperochernes	Ornithodoros	0.546479	0.212149			Hesperochernes	Ornithodoros	0.789463	0.291799			Nothrus	Phytoseiulus	1.04889	0.347043
Hesperochernes	Ixodes	0.571919	0.217239			Hesperochernes	Ixodes	0.876296	0.290941			Nothrus	Dermanyssus	1.14623	0.36548
Hesperochernes	Amblyomma	0.589442	0.216994			Hesperochernes	Amblyomma	0.84614	0.30243			Nothrus	VarroaDes	1.07685	0.357313
Hesperochernes	Dermacentor	0.580823	0.221224			Hesperochernes	Hyaloma	0.859309	0.295763			Nothrus	VarroaJac	1.09991	0.370646
Hesperochernes	Hyaloma	0.564601	0.21649			Hesperochernes	Dermacentor	0.866149	0.302548			Nothrus	Ornithodoros	0.760076	0.298799
Hesperochernes	Rhipicephalus	0.610639	0.238377			Hesperochernes	Rhipicephalus	0.950872	0.318959			Nothrus	Ixodes	0.855753	0.299514
Hesperochernes	Panonychus	0.743255	0.259512			Hesperochernes	Panonychus	1.05556	0.345575			Nothrus	Amblyomma	0.824209	0.312084
Hesperochernes	TetranychusCin	0.745084	0.261009			Hesperochernes	TetranychusUrt	1.05744	0.344973			Nothrus	Hyaloma	0.837685	0.306456
Hesperochernes	TetranychusUrt	0.745784	0.260152			Hesperochernes	TetranychusCin	1.05519	0.344694			Nothrus	Dermacentor	0.843458	0.315249
Hesperochernes	Dermatophagoides	0.766042	0.26121			Hesperochernes	Dermatophagoides	1.13865	0.349484			Nothrus	Rhipicephalus	0.94178	0.336668
Hesperochernes	Rhizoglyphus	0.734939	0.252555			Hesperochernes	Rhizoglyphus	1.08336	0.343365			Nothrus	Panonychus	0.753023	0.303005
Hesperochernes	Hypochthonius	0.646642	0.232019			Hesperochernes	Hypochthonius	0.938993	0.317348			Nothrus	TetranychusUrt	0.748785	0.300221
Hesperochernes	Steganacarus	0.655421	0.234267			Hesperochernes	Steganacarus	0.962112	0.319045			Nothrus	TetranychusCin	0.746141	0.300208
Hesperochernes	Achipteria	0.662184	0.234964			Hesperochernes	Achipteria	0.99271	0.324901			Nothrus	Dermatophagoides	0.698717	0.281251
Hesperochernes	Hermannia	0.665621	0.234096			Hesperochernes	Platynothrus	0.942598	0.315562			Nothrus	Rhizoglyphus	0.644273	0.265009
Hesperochernes	Nothrus	0.656812	0.234997			Hesperochernes	Hermannia	1.00628	0.320628			Nothrus	Hypochthonius	0.398506	0.195567
Hesperochernes	Platynothrus	0.646829	0.231399			Hesperochernes	Nothrus	0.962838	0.317192			Nothrus	Steganacarus	0.342451	0.178071
Hesperochernes	Neobisium	0.31484	0.155705			Hesperochernes	Neobisium	0.460198	0.228019			Nothrus	Achipteria	0.275722	0.15363
Hesperochernes	Synsphyronus	0.252372	0.141253			Hesperochernes	Synsphyronus	0.366765	0.202166			Nothrus	Platynothrus	0.181333	0.113074
Hesperochernes	Haplochernes	0.179006	0.10943			Hesperochernes	Haplochernes	0.285833	0.16601			Nothrus	Hermannia	0.206112	0.133083
Metasiro	Epiperipatus	0.561536	0.242072			Metasiro	Peripatopsis	0.75648	0.290881			Galeodes	Peripatopsis	0.839733	0.325568
Metasiro	Euperipatoides	0.486689	0.213451			Metasiro	Epiperipatus	1.77932	0.472136			Galeodes	Epiperipatus	2.02225	0.530096
Metasiro	Peripatopsis	0.441749	0.196243			Metasiro	Euperipatoides	1.11636	0.374737			Galeodes	Euperipatoides	1.25771	0.404684
Metasiro	Pycnogonum	0.450223	0.192771			Metasiro	Alipes	0.771681	0.281349			Galeodes	Argulus	0.970108	0.361984
Metasiro	Anoplodactylus	0.489719	0.200025			Metasiro	Scutigera	0.713058	0.280433			Galeodes	Daphnia	0.972686	0.355681
Metasiro	Endeis	0.519452	0.213801			Metasiro	Glomeris	0.772936	0.28634			Galeodes	Calanus	1.11043	0.373979
Metasiro	Alipes	0.423331	0.180597			Metasiro	Hanseniella	0.770766	0.291188			Galeodes	Gammarus	1.11335	0.37018
Metasiro	Scutigera	0.396558	0.174096			Metasiro	Argulus	0.902874	0.315021			Galeodes	Orchesella	1.05044	0.357741
Metasiro	Glomeris	0.432201	0.187907			Metasiro	Daphnia	0.909484	0.318608			Galeodes	Blattella	1.11509	0.385312
Metasiro	Hanseniella	0.427304	0.189732			Metasiro	Calanus	1.04872	0.342429			Galeodes	Drosophila	1.07475	0.365891
Metasiro	Argulus	0.469963	0.193644			Metasiro	Gammarus	1.06325	0.343658			Galeodes	Tribolium	0.961935	0.346844
Metasiro	Gammarus	0.520644	0.239531			Metasiro	Orchesella	0.985559	0.329518			Galeodes	Alipes	0.835501	0.333635
Metasiro	Calanus	0.519348	0.189838			Metasiro	Blattella	1.02386	0.341207			Galeodes	Scutigera	0.771066	0.314102
Metasiro	Daphnia	0.483634	0.210591			Metasiro	Drosophila	1.01416	0.33423			Galeodes	Glomeris	0.825902	0.32307
Metasiro	Blattella	0.524054	0.208948			Metasiro	Tribolium	0.893092	0.312558			Galeodes	Hanseniella	0.817573	0.322567
Metasiro	Orchesella	0.600203	0.209232			Metasiro	Pycnogonum	0.733268	0.288747			Galeodes	Pycnogonum	0.796748	0.329751
Metasiro	Drosophila	0.543639	0.225793			Metasiro	Anoplodactylus	1.05503	0.333545			Galeodes	Anoplodactylus	1.15771	0.365981
Metasiro	Tribolium	0.498536	0.208881			Metasiro	Endeis	1.08337	0.352576			Galeodes	Endeis	1.18664	0.398123
Metasiro	Phytoseiulus	0.603858	0.245155			Metasiro	Phytoseiulus	0.956149	0.330705			Galeodes	Neobisium	0.800137	0.329121
Metasiro	Dermanyssus	0.646114	0.250395			Metasiro	Dermanyssus	1.03897	0.347662			Galeodes	Synsphyronus	0.801974	0.323037
Metasiro	VarroaJac	0.590478	0.243917			Metasiro	VarroaDes	0.977463	0.336945			Galeodes	Haplochernes	0.916113	0.34692
Metasiro	VarroaDes	0.595348	0.239775			Metasiro	VarroaJac	0.997616	0.346793			Galeodes	Hesperochernes	0.858794	0.333319
Metasiro	Ornithodoros	0.385631	0.173311			Metasiro	Ornithodoros	0.659843	0.267204			Galeodes	Phytoseiulus	1.01503	0.361749
Metasiro	Ixodes	0.411071	0.169172			Metasiro	Ixodes	0.746676	0.270146			Galeodes	Dermanyssus	1.11237	0.378193
Metasiro	Amblyomma	0.428594	0.176246			Metasiro	Amblyomma	0.71652	0.270778			Galeodes	VarroaDes	1.04299	0.360901
Metasiro	Dermacentor	0.419975	0.178352			Metasiro	Hyaloma	0.729689	0.266065			Galeodes	VarroaJac	1.06605	0.368476
Metasiro	Hyaloma	0.403753	0.175911			Metasiro	Dermacentor	0.736529	0.269914			Galeodes	Ornithodoros	0.72621	0.295721
Metasiro	Rhipicephalus	0.449791	0.197655			Metasiro	Rhipicephalus	0.821252	0.294926			Galeodes	Ixodes	0.821887	0.303786
Metasiro	Panonychus	0.582407	0.236256			Metasiro	Panonychus	0.925941	0.331018			Galeodes	Amblyomma	0.790343	0.300384
Metasiro	TetranychusCin	0.584236	0.236893			Metasiro	TetranychusUrt	0.927819	0.331609			Galeodes	Hyaloma	0.803819	0.302681
Metasiro	TetranychusUrt	0.584936	0.236298			Metasiro	TetranychusCin	0.925569	0.331969			Galeodes	Dermacentor	0.809592	0.304142
Metasiro	Dermatophagoides	0.605194	0.238794			Metasiro	Dermatophagoides	1.00903	0.338913			Galeodes	Rhipicephalus	0.907914	0.324254
Metasiro	Rhizoglyphus	0.574091	0.225398			Metasiro	Rhizoglyphus	0.953742	0.332907			Galeodes	Panonychus	0.992977	0.362513
Metasiro	Hypochthonius	0.485794	0.196234			Metasiro	Hypochthonius	0.809373	0.295565			Galeodes	TetranychusUrt	0.988739	0.360457
Metasiro	Steganacarus	0.494573	0.198626			Metasiro	Steganacarus	0.832492	0.29838			Galeodes	TetranychusCin	0.986095	0.35881
Metasiro	Achipteria	0.501336	0.200076			Metasiro	Achipteria	0.86309	0.304279			Galeodes	Dermatophagoides	1.07479	0.362912
Metasiro	Hermannia	0.504773	0.200675			Metasiro	Platynothrus	0.812978	0.294195			Galeodes	Rhizoglyphus	1.02035	0.36077
Metasiro	Nothrus	0.495964	0.198935			Metasiro	Hermannia	0.87666	0.300819			Galeodes	Hypochthonius	0.881738	0.327519
Metasiro	Platynothrus	0.485981	0.19642			Metasiro	Nothrus	0.833218	0.295809			Galeodes	Steganacarus	0.907405	0.331522
Metasiro	Neobisium	0.457096	0.20693			Metasiro	Neobisium	0.729788	0.295549			Galeodes	Achipteria	0.935006	0.331586
Metasiro	Synsphyronus	0.450942	0.202223			Metasiro	Synsphyronus	0.729069	0.287519			Galeodes	Platynothrus	0.882333	0.326281
Metasiro	Haplochernes	0.53175	0.232393			Metasiro	Haplochernes	0.838993	0.308633			Galeodes	Hermannia	0.947698	0.333059
Metasiro	Hesperochernes	0.508562	0.214901			Metasiro	Hesperochernes	0.786722	0.298799			Galeodes	Nothrus	0.902826	0.328186
Siro	Epiperipatus	0.550892	0.244902			Siro	Peripatopsis	0.714246	0.290406			Eremobates	Peripatopsis	0.776526	0.304385
Siro	Euperipatoides	0.476045	0.217056			Siro	Epiperipatus	1.73709	0.483673			Eremobates	Epiperipatus	1.95904	0.521321
Siro	Peripatopsis	0.431105	0.182168			Siro	Euperipatoides	1.07412	0.367236			Eremobates	Euperipatoides	1.19451	0.397565
Siro	Pycnogonum	0.439579	0.179345			Siro	Alipes	0.729447	0.282959			Eremobates	Argulus	0.906901	0.340079
Siro	Anoplodactylus	0.479075	0.179965			Siro	Scutigera	0.670824	0.268334			Eremobates	Daphnia	0.909479	0.335297
Siro	Endeis	0.508808	0.196317			Siro	Glomeris	0.730702	0.278716			Eremobates	Calanus	1.04723	0.363665
Siro	Alipes	0.412687	0.179151			Siro	Hanseniella	0.728532	0.284466			Eremobates	Gammarus	1.05014	0.359051
Siro	Scutigera	0.385914	0.167308			Siro	Argulus	0.86064	0.316559			Eremobates	Orchesella	0.987229	0.345011
Siro	Glomeris	0.421557	0.172787			Siro	Daphnia	0.86725	0.320305			Eremobates	Blattella	1.05188	0.350144
Siro	Hanseniella	0.41666	0.172799			Siro	Calanus	1.00649	0.343553			Eremobates	Drosophila	1.01154	0.350254
Siro	Argulus	0.459319	0.18001			Siro	Gammarus	1.02101	0.34304			Eremobates	Tribolium	0.898728	0.330423
Siro	Gammarus	0.51	0.182463			Siro	Orchesella	0.943325	0.327615			Eremobates	Alipes	0.772294	0.298927
Siro	Calanus	0.508704	0.172075			Siro	Blattella	0.981623	0.33104			Eremobates	Scutigera	0.707859	0.286245
Siro	Daphnia	0.47299	0.187931			Siro	Drosophila	0.971923	0.331927			Eremobates	Glomeris	0.762695	0.302919
Siro	Blattella	0.51341	0.208689			Siro	Tribolium	0.850858	0.307557			Eremobates	Hanseniella	0.754366	0.302809
Siro	Orchesella	0.589559	0.203841			Siro	Pycnogonum	0.691034	0.284944			Eremobates	Pycnogonum	0.733541	0.3068
Siro	Drosophila	0.532995	0.208549			Siro	Anoplodactylus	1.01279	0.321111			Eremobates	Anoplodactylus	1.0945	0.357117
Siro	Tribolium	0.487892	0.195317			Siro	Endeis	1.04113	0.351522			Eremobates	Endeis	1.12343	0.361995
Siro	Phytoseiulus	0.593214	0.230176			Siro	Phytoseiulus	0.913915	0.330986			Eremobates	Neobisium	0.73693	0.307662
Siro	Dermanyssus	0.63547	0.23972			Siro	Dermanyssus	0.996739	0.344352			Eremobates	Synsphyronus	0.738767	0.305808
Siro	VarroaJac	0.579834	0.233411			Siro	VarroaDes	0.935229	0.329283			Eremobates	Haplochernes	0.852906	0.307234
Siro	VarroaDes	0.584704	0.230796			Siro	VarroaJac	0.955382	0.341739			Eremobates	Hesperochernes	0.795587	0.310426
Siro	Ornithodoros	0.374987	0.160359			Siro	Ornithodoros	0.617609	0.256829			Eremobates	Phytoseiulus	0.95182	0.344885
Siro	Ixodes	0.400427	0.163519			Siro	Ixodes	0.704442	0.26673			Eremobates	Dermanyssus	1.04916	0.358563
Siro	Amblyomma	0.41795	0.167197			Siro	Amblyomma	0.674286	0.266925			Eremobates	VarroaDes	0.979782	0.345578
Siro	Dermacentor	0.409331	0.170018			Siro	Hyaloma	0.687455	0.261112			Eremobates	VarroaJac	1.00284	0.360459
Siro	Hyaloma	0.393109	0.165497			Siro	Dermacentor	0.694295	0.270786			Eremobates	Ornithodoros	0.663003	0.282954
Siro	Rhipicephalus	0.439147	0.193711			Siro	Rhipicephalus	0.779018	0.285997			Eremobates	Ixodes	0.75868	0.287172
Siro	Panonychus	0.571763	0.225785			Siro	Panonychus	0.883707	0.327639			Eremobates	Amblyomma	0.727136	0.296251
Siro	TetranychusCin	0.573592	0.226278			Siro	TetranychusUrt	0.885585	0.326549			Eremobates	Hyaloma	0.740612	0.291344
Siro	TetranychusUrt	0.574292	0.226617			Siro	TetranychusCin	0.883335	0.327876			Eremobates	Dermacentor	0.746385	0.293483
Siro	Dermatophagoides	0.59455	0.228654			Siro	Dermatophagoides	0.966793	0.330644			Eremobates	Rhipicephalus	0.844707	0.324362
Siro	Rhizoglyphus	0.563447	0.217727			Siro	Rhizoglyphus	0.911508	0.323188			Eremobates	Panonychus	0.92977	0.341946
Siro	Hypochthonius	0.47515	0.181078			Siro	Hypochthonius	0.767139	0.28748			Eremobates	TetranychusUrt	0.925532	0.340957
Siro	Steganacarus	0.483929	0.187226			Siro	Steganacarus	0.790258	0.291788			Eremobates	TetranychusCin	0.922888	0.339735
Siro	Achipteria	0.490692	0.185704			Siro	Achipteria	0.820856	0.295315			Eremobates	Dermatophagoides	1.01158	0.344116
Siro	Hermannia	0.494129	0.185645			Siro	Platynothrus	0.770744	0.28894			Eremobates	Rhizoglyphus	0.95714	0.343348
Siro	Nothrus	0.48532	0.188233			Siro	Hermannia	0.834426	0.294344			Eremobates	Hypochthonius	0.818531	0.307881
Siro	Platynothrus	0.475337	0.182684			Siro	Nothrus	0.790984	0.289976			Eremobates	Steganacarus	0.844198	0.312945
Siro	Neobisium	0.446452	0.191425			Siro	Neobisium	0.687554	0.287088			Eremobates	Achipteria	0.871799	0.315079
Siro	Synsphyronus	0.440298	0.190651			Siro	Synsphyronus	0.686835	0.281191			Eremobates	Platynothrus	0.819126	0.305345
Siro	Haplochernes	0.521106	0.21502			Siro	Haplochernes	0.796759	0.301889			Eremobates	Hermannia	0.884491	0.313033
Siro	Hesperochernes	0.497918	0.198506			Siro	Hesperochernes	0.744488	0.289982			Eremobates	Nothrus	0.839619	0.307079
Siro	Metasiro	0.104164	0.0675073			Siro	Metasiro	0.269678	0.158764			Eremobates	Galeodes	0.424921	0.231621
Larifuga	Epiperipatus	0.615518	0.261122			Larifuga	Peripatopsis	0.924243	0.331296			Gluvia	Peripatopsis	1.0213	0.351957
Larifuga	Euperipatoides	0.540671	0.204357			Larifuga	Epiperipatus	1.94709	0.502977			Gluvia	Epiperipatus	2.20382	0.512522
Larifuga	Peripatopsis	0.495731	0.190597			Larifuga	Euperipatoides	1.28412	0.396799			Gluvia	Euperipatoides	1.43928	0.400558
Larifuga	Pycnogonum	0.504205	0.196561			Larifuga	Alipes	0.939444	0.329241			Gluvia	Argulus	1.15168	0.375564
Larifuga	Anoplodactylus	0.543701	0.157086			Larifuga	Scutigera	0.880821	0.31373			Gluvia	Daphnia	1.15425	0.373542
Larifuga	Endeis	0.573434	0.201036			Larifuga	Glomeris	0.940699	0.327139			Gluvia	Calanus	1.292	0.400606
Larifuga	Alipes	0.477313	0.191022			Larifuga	Hanseniella	0.938529	0.325986			Gluvia	Gammarus	1.29492	0.390309
Larifuga	Scutigera	0.45054	0.180052			Larifuga	Argulus	1.07064	0.355123			Gluvia	Orchesella	1.232	0.390538
Larifuga	Glomeris	0.486183	0.188494			Larifuga	Daphnia	1.07725	0.351601			Gluvia	Blattella	1.29665	0.371218
Larifuga	Hanseniella	0.481286	0.201858			Larifuga	Calanus	1.21648	0.37187			Gluvia	Drosophila	1.25632	0.386965
Larifuga	Argulus	0.523945	0.205014			Larifuga	Gammarus	1.23101	0.369983			Gluvia	Tribolium	1.1435	0.372911
Larifuga	Gammarus	0.574626	0.205128			Larifuga	Orchesella	1.15332	0.352968			Gluvia	Alipes	1.01707	0.359193
Larifuga	Calanus	0.57333	0.182711			Larifuga	Blattella	1.19162	0.361827			Gluvia	Scutigera	0.952633	0.334085
Larifuga	Daphnia	0.537616	0.203947			Larifuga	Drosophila	1.18192	0.364441			Gluvia	Glomeris	1.00747	0.346519
Larifuga	Blattella	0.578036	0.21205			Larifuga	Tribolium	1.06086	0.347972			Gluvia	Hanseniella	0.99914	0.349552
Larifuga	Orchesella	0.654185	0.230286			Larifuga	Pycnogonum	0.901031	0.325994			Gluvia	Pycnogonum	0.978315	0.357223
Larifuga	Drosophila	0.597621	0.212727			Larifuga	Anoplodactylus	1.22279	0.337078			Gluvia	Anoplodactylus	1.33928	0.354205
Larifuga	Tribolium	0.552518	0.212404			Larifuga	Endeis	1.25113	0.376675			Gluvia	Endeis	1.3682	0.376692
Larifuga	Phytoseiulus	0.65784	0.243512			Larifuga	Phytoseiulus	1.12391	0.355585			Gluvia	Neobisium	0.981704	0.351394
Larifuga	Dermanyssus	0.700096	0.264432			Larifuga	Dermanyssus	1.20674	0.38065			Gluvia	Synsphyronus	0.983541	0.348808
Larifuga	VarroaJac	0.64446	0.242494			Larifuga	VarroaDes	1.14523	0.351213			Gluvia	Haplochernes	1.09768	0.364882
Larifuga	VarroaDes	0.64933	0.239306			Larifuga	VarroaJac	1.16538	0.360275			Gluvia	Hesperochernes	1.04036	0.358707
Larifuga	Ornithodoros	0.439613	0.180399			Larifuga	Ornithodoros	0.827606	0.305608			Gluvia	Phytoseiulus	1.19659	0.375354
Larifuga	Ixodes	0.465053	0.179826			Larifuga	Ixodes	0.914439	0.312038			Gluvia	Dermanyssus	1.29394	0.38962
Larifuga	Amblyomma	0.482576	0.183113			Larifuga	Amblyomma	0.884283	0.313501			Gluvia	VarroaDes	1.22456	0.371138
Larifuga	Dermacentor	0.473957	0.186457			Larifuga	Hyaloma	0.897452	0.305035			Gluvia	VarroaJac	1.24761	0.384719
Larifuga	Hyaloma	0.457735	0.184837			Larifuga	Dermacentor	0.904292	0.310399			Gluvia	Ornithodoros	0.907777	0.332819
Larifuga	Rhipicephalus	0.503773	0.202476			Larifuga	Rhipicephalus	0.989015	0.318213			Gluvia	Ixodes	1.00345	0.336041
Larifuga	Panonychus	0.636389	0.238139			Larifuga	Panonychus	1.0937	0.359793			Gluvia	Amblyomma	0.97191	0.338454
Larifuga	TetranychusCin	0.638218	0.234082			Larifuga	TetranychusUrt	1.09558	0.357403			Gluvia	Hyaloma	0.985386	0.333425
Larifuga	TetranychusUrt	0.638918	0.236026			Larifuga	TetranychusCin	1.09333	0.355722			Gluvia	Dermacentor	0.991159	0.33804
Larifuga	Dermatophagoides	0.659176	0.236452			Larifuga	Dermatophagoides	1.17679	0.357505			Gluvia	Rhipicephalus	1.08948	0.340414
Larifuga	Rhizoglyphus	0.628073	0.224963			Larifuga	Rhizoglyphus	1.1215	0.35359			Gluvia	Panonychus	1.17454	0.383452
Larifuga	Hypochthonius	0.539776	0.199145			Larifuga	Hypochthonius	0.977136	0.326156			Gluvia	TetranychusUrt	1.17031	0.378919
Larifuga	Steganacarus	0.548555	0.205305			Larifuga	Steganacarus	1.00025	0.33306			Gluvia	TetranychusCin	1.16766	0.37866
Larifuga	Achipteria	0.555318	0.204875			Larifuga	Achipteria	1.03085	0.330767			Gluvia	Dermatophagoides	1.25636	0.383358
Larifuga	Hermannia	0.558755	0.197966			Larifuga	Platynothrus	0.980741	0.325503			Gluvia	Rhizoglyphus	1.20191	0.382888
Larifuga	Nothrus	0.549946	0.205058			Larifuga	Hermannia	1.04442	0.327589			Gluvia	Hypochthonius	1.0633	0.35872
Larifuga	Platynothrus	0.539963	0.200612			Larifuga	Nothrus	1.00098	0.324803			Gluvia	Steganacarus	1.08897	0.362867
Larifuga	Neobisium	0.511078	0.201961			Larifuga	Neobisium	0.897551	0.324341			Gluvia	Achipteria	1.11657	0.363233
Larifuga	Synsphyronus	0.504924	0.20063			Larifuga	Synsphyronus	0.896832	0.320045			Gluvia	Platynothrus	1.0639	0.354848
Larifuga	Haplochernes	0.585732	0.210041			Larifuga	Haplochernes	1.00676	0.33346			Gluvia	Hermannia	1.12926	0.363868
Larifuga	Hesperochernes	0.562544	0.208087			Larifuga	Hesperochernes	0.954485	0.324453			Gluvia	Nothrus	1.08439	0.361693
Larifuga	Metasiro	0.321056	0.159177			Larifuga	Metasiro	0.696533	0.308802			Gluvia	Galeodes	0.669695	0.309662
Larifuga	Siro	0.310412	0.148733			Larifuga	Siro	0.654299	0.279577			Gluvia	Eremobates	0.54124	0.281493
Pachylicus	Epiperipatus	0.599512	0.22994			Pachylicus	Peripatopsis	0.753808	0.287157			Metasiro	Peripatopsis	0.797634	0.302101
Pachylicus	Euperipatoides	0.524665	0.215212			Pachylicus	Epiperipatus	1.77665	0.477857			Metasiro	Epiperipatus	1.98015	0.514841
Pachylicus	Peripatopsis	0.479725	0.190934			Pachylicus	Euperipatoides	1.11369	0.363425			Metasiro	Euperipatoides	1.21561	0.401007
Pachylicus	Pycnogonum	0.488199	0.193109			Pachylicus	Alipes	0.769009	0.28359			Metasiro	Argulus	0.928009	0.32516
Pachylicus	Anoplodactylus	0.527695	0.183901			Pachylicus	Scutigera	0.710386	0.265274			Metasiro	Daphnia	0.930587	0.328595
Pachylicus	Endeis	0.557428	0.208922			Pachylicus	Glomeris	0.770264	0.279768			Metasiro	Calanus	1.06834	0.351493
Pachylicus	Alipes	0.461307	0.189821			Pachylicus	Hanseniella	0.768094	0.27907			Metasiro	Gammarus	1.07125	0.349648
Pachylicus	Scutigera	0.434534	0.180085			Pachylicus	Argulus	0.900202	0.310491			Metasiro	Orchesella	1.00834	0.336808
Pachylicus	Glomeris	0.470177	0.186919			Pachylicus	Daphnia	0.906812	0.311214			Metasiro	Blattella	1.07299	0.358396
Pachylicus	Hanseniella	0.46528	0.198835			Pachylicus	Calanus	1.04605	0.338058			Metasiro	Drosophila	1.03265	0.34321
Pachylicus	Argulus	0.507939	0.195434			Pachylicus	Gammarus	1.06057	0.337356			Metasiro	Tribolium	0.919836	0.32185
Pachylicus	Gammarus	0.55862	0.208457			Pachylicus	Orchesella	0.982887	0.320967			Metasiro	Alipes	0.793402	0.294697
Pachylicus	Calanus	0.557324	0.184246			Pachylicus	Blattella	1.02119	0.331667			Metasiro	Scutigera	0.728967	0.293025
Pachylicus	Daphnia	0.52161	0.197184			Pachylicus	Drosophila	1.01148	0.321784			Metasiro	Glomeris	0.783803	0.295496
Pachylicus	Blattella	0.56203	0.222633			Pachylicus	Tribolium	0.89042	0.304233			Metasiro	Hanseniella	0.775474	0.299093
Pachylicus	Orchesella	0.638179	0.217319			Pachylicus	Pycnogonum	0.730596	0.283407			Metasiro	Pycnogonum	0.754649	0.299161
Pachylicus	Drosophila	0.581615	0.229649			Pachylicus	Anoplodactylus	1.05236	0.322971			Metasiro	Anoplodactylus	1.11561	0.358254
Pachylicus	Tribolium	0.536512	0.213872			Pachylicus	Endeis	1.08069	0.333333			Metasiro	Endeis	1.14454	0.366777
Pachylicus	Phytoseiulus	0.641834	0.246101			Pachylicus	Phytoseiulus	0.953477	0.32503			Metasiro	Neobisium	0.758038	0.302718
Pachylicus	Dermanyssus	0.68409	0.26066			Pachylicus	Dermanyssus	1.0363	0.342327			Metasiro	Synsphyronus	0.759875	0.295872
Pachylicus	VarroaJac	0.628454	0.24063			Pachylicus	VarroaDes	0.974791	0.323954			Metasiro	Haplochernes	0.874014	0.315952
Pachylicus	VarroaDes	0.633324	0.237932			Pachylicus	VarroaJac	0.994944	0.341489			Metasiro	Hesperochernes	0.816695	0.306568
Pachylicus	Ornithodoros	0.423607	0.176286			Pachylicus	Ornithodoros	0.657171	0.256833			Metasiro	Phytoseiulus	0.972928	0.337603
Pachylicus	Ixodes	0.449047	0.17983			Pachylicus	Ixodes	0.744004	0.25801			Metasiro	Dermanyssus	1.07027	0.354857
Pachylicus	Amblyomma	0.46657	0.17954			Pachylicus	Amblyomma	0.713848	0.259674			Metasiro	VarroaDes	1.00089	0.344674
Pachylicus	Dermacentor	0.457951	0.18102			Pachylicus	Hyaloma	0.727017	0.260244			Metasiro	VarroaJac	1.02395	0.356122
Pachylicus	Hyaloma	0.441729	0.17801			Pachylicus	Dermacentor	0.733857	0.260604			Metasiro	Ornithodoros	0.684111	0.275903
Pachylicus	Rhipicephalus	0.487767	0.204641			Pachylicus	Rhipicephalus	0.81858	0.278775			Metasiro	Ixodes	0.779788	0.281234
Pachylicus	Panonychus	0.620383	0.240799			Pachylicus	Panonychus	0.923269	0.319972			Metasiro	Amblyomma	0.748244	0.281803
Pachylicus	TetranychusCin	0.622212	0.240497			Pachylicus	TetranychusUrt	0.925147	0.318666			Metasiro	Hyaloma	0.76172	0.275557
Pachylicus	TetranychusUrt	0.622912	0.240588			Pachylicus	TetranychusCin	0.922897	0.318786			Metasiro	Dermacentor	0.767493	0.280216
Pachylicus	Dermatophagoides	0.64317	0.245376			Pachylicus	Dermatophagoides	1.00636	0.32502			Metasiro	Rhipicephalus	0.865815	0.310092
Pachylicus	Rhizoglyphus	0.612067	0.233338			Pachylicus	Rhizoglyphus	0.95107	0.320184			Metasiro	Panonychus	0.950878	0.340172
Pachylicus	Hypochthonius	0.52377	0.201244			Pachylicus	Hypochthonius	0.806701	0.285937			Metasiro	TetranychusUrt	0.94664	0.339332
Pachylicus	Steganacarus	0.532549	0.207734			Pachylicus	Steganacarus	0.82982	0.289797			Metasiro	TetranychusCin	0.943996	0.339712
Pachylicus	Achipteria	0.539312	0.205118			Pachylicus	Achipteria	0.860418	0.290582			Metasiro	Dermatophagoides	1.03269	0.34739
Pachylicus	Hermannia	0.542749	0.201669			Pachylicus	Platynothrus	0.810306	0.280515			Metasiro	Rhizoglyphus	0.978248	0.342815
Pachylicus	Nothrus	0.53394	0.200574			Pachylicus	Hermannia	0.873988	0.290723			Metasiro	Hypochthonius	0.839639	0.305818
Pachylicus	Platynothrus	0.523957	0.201458			Pachylicus	Nothrus	0.830546	0.284643			Metasiro	Steganacarus	0.865306	0.308622
Pachylicus	Neobisium	0.495072	0.205806			Pachylicus	Neobisium	0.727116	0.279197			Metasiro	Achipteria	0.892907	0.314896
Pachylicus	Synsphyronus	0.488918	0.199248			Pachylicus	Synsphyronus	0.726397	0.277141			Metasiro	Platynothrus	0.840234	0.30433
Pachylicus	Haplochernes	0.569726	0.214955			Pachylicus	Haplochernes	0.836321	0.296942			Metasiro	Hermannia	0.905599	0.310563
Pachylicus	Hesperochernes	0.546538	0.212907			Pachylicus	Hesperochernes	0.78405	0.287115			Metasiro	Nothrus	0.860727	0.306291
Pachylicus	Metasiro	0.30505	0.149471			Pachylicus	Metasiro	0.526098	0.247989			Metasiro	Galeodes	0.678371	0.310635
Pachylicus	Siro	0.294406	0.146944			Pachylicus	Siro	0.483864	0.230056			Metasiro	Eremobates	0.615164	0.277326
Pachylicus	Larifuga	0.174472	0.102876			Pachylicus	Larifuga	0.427235	0.221318			Metasiro	Gluvia	0.859938	0.342494
Protolophus	Epiperipatus	0.579114	0.263225			Hesperonemastoma	Peripatopsis	0.880882	0.328126			Siro	Peripatopsis	0.74901	0.302891
Protolophus	Euperipatoides	0.504267	0.226415			Hesperonemastoma	Epiperipatus	1.90373	0.513769			Siro	Epiperipatus	1.93153	0.521596
Protolophus	Peripatopsis	0.459327	0.187522			Hesperonemastoma	Euperipatoides	1.24076	0.391531			Siro	Euperipatoides	1.16699	0.39558
Protolophus	Pycnogonum	0.467801	0.183802			Hesperonemastoma	Alipes	0.896083	0.332669			Siro	Argulus	0.879385	0.32885
Protolophus	Anoplodactylus	0.507297	0.175822			Hesperonemastoma	Scutigera	0.83746	0.312819			Siro	Daphnia	0.881963	0.331957
Protolophus	Endeis	0.53703	0.201453			Hesperonemastoma	Glomeris	0.897338	0.324008			Siro	Calanus	1.01971	0.353955
Protolophus	Alipes	0.440909	0.183814			Hesperonemastoma	Hanseniella	0.895168	0.324721			Siro	Gammarus	1.02263	0.350828
Protolophus	Scutigera	0.414136	0.17342			Hesperonemastoma	Argulus	1.02728	0.353368			Siro	Orchesella	0.959713	0.337171
Protolophus	Glomeris	0.449779	0.185615			Hesperonemastoma	Daphnia	1.03389	0.350391			Siro	Blattella	1.02436	0.350196
Protolophus	Hanseniella	0.444882	0.186898			Hesperonemastoma	Calanus	1.17312	0.368333			Siro	Drosophila	0.984026	0.34237
Protolophus	Argulus	0.487541	0.187482			Hesperonemastoma	Gammarus	1.18765	0.376835			Siro	Tribolium	0.871212	0.319251
Protolophus	Gammarus	0.538222	0.196189			Hesperonemastoma	Orchesella	1.10996	0.361269			Siro	Alipes	0.744778	0.296021
Protolophus	Calanus	0.536926	0.173751			Hesperonemastoma	Blattella	1.14826	0.36298			Siro	Scutigera	0.680343	0.281216
Protolophus	Daphnia	0.501212	0.199908			Hesperonemastoma	Drosophila	1.13856	0.35729			Siro	Glomeris	0.735179	0.289016
Protolophus	Blattella	0.541632	0.217426			Hesperonemastoma	Tribolium	1.01749	0.341286			Siro	Hanseniella	0.72685	0.292482
Protolophus	Orchesella	0.617781	0.196099			Hesperonemastoma	Pycnogonum	0.85767	0.322904			Siro	Pycnogonum	0.706025	0.295443
Protolophus	Drosophila	0.561217	0.200781			Hesperonemastoma	Anoplodactylus	1.17943	0.363046			Siro	Anoplodactylus	1.06699	0.343708
Protolophus	Tribolium	0.516114	0.205201			Hesperonemastoma	Endeis	1.20777	0.389593			Siro	Endeis	1.09591	0.369874
Protolophus	Phytoseiulus	0.621436	0.234003			Hesperonemastoma	Phytoseiulus	1.08055	0.358038			Siro	Neobisium	0.709414	0.293863
Protolophus	Dermanyssus	0.663692	0.252907			Hesperonemastoma	Dermanyssus	1.16338	0.378232			Siro	Synsphyronus	0.711251	0.289488
Protolophus	VarroaJac	0.608056	0.23614			Hesperonemastoma	VarroaDes	1.10187	0.359018			Siro	Haplochernes	0.82539	0.30957
Protolophus	VarroaDes	0.612926	0.234255			Hesperonemastoma	VarroaJac	1.12202	0.373421			Siro	Hesperochernes	0.768071	0.298396
Protolophus	Ornithodoros	0.403209	0.168307			Hesperonemastoma	Ornithodoros	0.784245	0.300839			Siro	Phytoseiulus	0.924304	0.339561
Protolophus	Ixodes	0.428649	0.169608			Hesperonemastoma	Ixodes	0.871078	0.308039			Siro	Dermanyssus	1.02164	0.355513
Protolophus	Amblyomma	0.446172	0.171849			Hesperonemastoma	Amblyomma	0.840922	0.306642			Siro	VarroaDes	0.952266	0.338227
Protolophus	Dermacentor	0.437553	0.172973			Hesperonemastoma	Hyaloma	0.854091	0.301161			Siro	VarroaJac	0.975324	0.353265
Protolophus	Hyaloma	0.421331	0.173532			Hesperonemastoma	Dermacentor	0.860931	0.304946			Siro	Ornithodoros	0.635487	0.266737
Protolophus	Rhipicephalus	0.467369	0.207724			Hesperonemastoma	Rhipicephalus	0.945654	0.32391			Siro	Ixodes	0.731164	0.28051
Protolophus	Panonychus	0.599985	0.229689			Hesperonemastoma	Panonychus	1.05034	0.356403			Siro	Amblyomma	0.69962	0.280896
Protolophus	TetranychusCin	0.601814	0.22766			Hesperonemastoma	TetranychusUrt	1.05222	0.354059			Siro	Hyaloma	0.713096	0.272866
Protolophus	TetranychusUrt	0.602514	0.226904			Hesperonemastoma	TetranychusCin	1.04997	0.353546			Siro	Dermacentor	0.718869	0.284445
Protolophus	Dermatophagoides	0.622772	0.228424			Hesperonemastoma	Dermatophagoides	1.13343	0.36714			Siro	Rhipicephalus	0.817191	0.303643
Protolophus	Rhizoglyphus	0.591669	0.219677			Hesperonemastoma	Rhizoglyphus	1.07814	0.363117			Siro	Panonychus	0.902254	0.337459
Protolophus	Hypochthonius	0.503372	0.185989			Hesperonemastoma	Hypochthonius	0.933775	0.334875			Siro	TetranychusUrt	0.898016	0.334664
Protolophus	Steganacarus	0.512151	0.19362			Hesperonemastoma	Steganacarus	0.956894	0.334696			Siro	TetranychusCin	0.895372	0.336114
Protolophus	Achipteria	0.518914	0.192413			Hesperonemastoma	Achipteria	0.987492	0.33687			Siro	Dermatophagoides	0.984068	0.339823
Protolophus	Hermannia	0.522351	0.19113			Hesperonemastoma	Platynothrus	0.93738	0.329211			Siro	Rhizoglyphus	0.929624	0.33246
Protolophus	Nothrus	0.513542	0.193483			Hesperonemastoma	Hermannia	1.00106	0.333247			Siro	Hypochthonius	0.791015	0.298833
Protolophus	Platynothrus	0.503559	0.188086			Hesperonemastoma	Nothrus	0.95762	0.331193			Siro	Steganacarus	0.816682	0.303094
Protolophus	Neobisium	0.474674	0.189278			Hesperonemastoma	Neobisium	0.85419	0.322071			Siro	Achipteria	0.844283	0.306087
Protolophus	Synsphyronus	0.46852	0.193357			Hesperonemastoma	Synsphyronus	0.853471	0.323228			Siro	Platynothrus	0.79161	0.299673
Protolophus	Haplochernes	0.549328	0.218849			Hesperonemastoma	Haplochernes	0.963395	0.341635			Siro	Hermannia	0.856975	0.305067
Protolophus	Hesperochernes	0.52614	0.201527			Hesperonemastoma	Hesperochernes	0.911124	0.326086			Siro	Nothrus	0.812103	0.300678
Protolophus	Metasiro	0.284652	0.147169			Hesperonemastoma	Metasiro	0.653172	0.299023			Siro	Galeodes	0.629747	0.29373
Protolophus	Siro	0.274008	0.134097			Hesperonemastoma	Siro	0.610938	0.280509			Siro	Eremobates	0.56654	0.276953
Protolophus	Larifuga	0.29416	0.153553			Hesperonemastoma	Larifuga	0.746063	0.306716			Siro	Gluvia	0.811314	0.33311
Protolophus	Pachylicus	0.278154	0.142525			Hesperonemastoma	Pachylicus	0.575628	0.264309			Siro	Metasiro	0.2827	0.168823
Hesperonemastoma	Epiperipatus	0.597452	0.264571			Protolophus	Peripatopsis	0.847657	0.317865			Larifuga	Peripatopsis	0.960853	0.340366
Hesperonemastoma	Euperipatoides	0.522605	0.230201			Protolophus	Epiperipatus	1.8705	0.506931			Larifuga	Epiperipatus	2.14337	0.534801
Hesperonemastoma	Peripatopsis	0.477665	0.196231			Protolophus	Euperipatoides	1.20754	0.379173			Larifuga	Euperipatoides	1.37883	0.412497
Hesperonemastoma	Pycnogonum	0.486139	0.193018			Protolophus	Alipes	0.862858	0.310081			Larifuga	Argulus	1.09123	0.363846
Hesperonemastoma	Anoplodactylus	0.525635	0.18294			Protolophus	Scutigera	0.804235	0.293882			Larifuga	Daphnia	1.09381	0.359671
Hesperonemastoma	Endeis	0.555368	0.221633			Protolophus	Glomeris	0.864113	0.306808			Larifuga	Calanus	1.23155	0.380532
Hesperonemastoma	Alipes	0.459247	0.203092			Protolophus	Hanseniella	0.861943	0.308612			Larifuga	Gammarus	1.23447	0.374588
Hesperonemastoma	Scutigera	0.432474	0.182909			Protolophus	Argulus	0.994051	0.339426			Larifuga	Orchesella	1.17156	0.357688
Hesperonemastoma	Glomeris	0.468117	0.198017			Protolophus	Daphnia	1.00066	0.335583			Larifuga	Blattella	1.2362	0.372753
Hesperonemastoma	Hanseniella	0.46322	0.193702			Protolophus	Calanus	1.1399	0.355501			Larifuga	Drosophila	1.19587	0.370678
Hesperonemastoma	Argulus	0.505879	0.191924			Protolophus	Gammarus	1.15442	0.361244			Larifuga	Tribolium	1.08306	0.355263
Hesperonemastoma	Gammarus	0.55656	0.201418			Protolophus	Orchesella	1.07674	0.340779			Larifuga	Alipes	0.956621	0.339918
Hesperonemastoma	Calanus	0.555264	0.206512			Protolophus	Blattella	1.11503	0.356429			Larifuga	Scutigera	0.892186	0.322727
Hesperonemastoma	Daphnia	0.51955	0.19347			Protolophus	Drosophila	1.10533	0.344815			Larifuga	Glomeris	0.947022	0.334229
Hesperonemastoma	Blattella	0.55997	0.232779			Protolophus	Tribolium	0.984269	0.329782			Larifuga	Hanseniella	0.938693	0.33381
Hesperonemastoma	Orchesella	0.636119	0.220987			Protolophus	Pycnogonum	0.824445	0.305677			Larifuga	Pycnogonum	0.917868	0.334688
Hesperonemastoma	Drosophila	0.579555	0.206345			Protolophus	Anoplodactylus	1.14621	0.344949			Larifuga	Anoplodactylus	1.27883	0.354022
Hesperonemastoma	Tribolium	0.534452	0.201749			Protolophus	Endeis	1.17454	0.365029			Larifuga	Endeis	1.30776	0.386728
Hesperonemastoma	Phytoseiulus	0.639774	0.242926			Protolophus	Phytoseiulus	1.04733	0.342755			Larifuga	Neobisium	0.921257	0.331827
Hesperonemastoma	Dermanyssus	0.68203	0.250292			Protolophus	Dermanyssus	1.13015	0.356511			Larifuga	Synsphyronus	0.923094	0.326693
Hesperonemastoma	VarroaJac	0.626394	0.240827			Protolophus	VarroaDes	1.06864	0.346385			Larifuga	Haplochernes	1.03723	0.339928
Hesperonemastoma	VarroaDes	0.631264	0.239804			Protolophus	VarroaJac	1.08879	0.358517			Larifuga	Hesperochernes	0.979914	0.332779
Hesperonemastoma	Ornithodoros	0.421547	0.180774			Protolophus	Ornithodoros	0.75102	0.285061			Larifuga	Phytoseiulus	1.13615	0.361756
Hesperonemastoma	Ixodes	0.446987	0.181949			Protolophus	Ixodes	0.837853	0.29818			Larifuga	Dermanyssus	1.23349	0.384816
Hesperonemastoma	Amblyomma	0.46451	0.179963			Protolophus	Amblyomma	0.807697	0.28988			Larifuga	VarroaDes	1.16411	0.355846
Hesperonemastoma	Dermacentor	0.455891	0.184368			Protolophus	Hyaloma	0.820866	0.287502			Larifuga	VarroaJac	1.18717	0.366805
Hesperonemastoma	Hyaloma	0.439669	0.17991			Protolophus	Dermacentor	0.827706	0.289411			Larifuga	Ornithodoros	0.84733	0.311373
Hesperonemastoma	Rhipicephalus	0.485707	0.227303			Protolophus	Rhipicephalus	0.912429	0.308738			Larifuga	Ixodes	0.943007	0.318828
Hesperonemastoma	Panonychus	0.618323	0.236738			Protolophus	Panonychus	1.01712	0.340239			Larifuga	Amblyomma	0.911463	0.322285
Hesperonemastoma	TetranychusCin	0.620152	0.234186			Protolophus	TetranychusUrt	1.019	0.333781			Larifuga	Hyaloma	0.924939	0.31235
Hesperonemastoma	TetranychusUrt	0.620852	0.232274			Protolophus	TetranychusCin	1.01675	0.337508			Larifuga	Dermacentor	0.930712	0.318404
Hesperonemastoma	Dermatophagoides	0.64111	0.234306			Protolophus	Dermatophagoides	1.1002	0.345128			Larifuga	Rhipicephalus	1.02903	0.328575
Hesperonemastoma	Rhizoglyphus	0.610007	0.220307			Protolophus	Rhizoglyphus	1.04492	0.338157			Larifuga	Panonychus	1.1141	0.368848
Hesperonemastoma	Hypochthonius	0.52171	0.202085			Protolophus	Hypochthonius	0.90055	0.310296			Larifuga	TetranychusUrt	1.10986	0.364428
Hesperonemastoma	Steganacarus	0.530489	0.205746			Protolophus	Steganacarus	0.923669	0.314947			Larifuga	TetranychusCin	1.10722	0.362614
Hesperonemastoma	Achipteria	0.537252	0.200733			Protolophus	Achipteria	0.954267	0.315896			Larifuga	Dermatophagoides	1.19591	0.362786
Hesperonemastoma	Hermannia	0.540689	0.20208			Protolophus	Platynothrus	0.904155	0.306411			Larifuga	Rhizoglyphus	1.14147	0.361966
Hesperonemastoma	Nothrus	0.53188	0.20314			Protolophus	Hermannia	0.967837	0.313821			Larifuga	Hypochthonius	1.00286	0.33523
Hesperonemastoma	Platynothrus	0.521897	0.202458			Protolophus	Nothrus	0.924395	0.308095			Larifuga	Steganacarus	1.02852	0.342249
Hesperonemastoma	Neobisium	0.493012	0.204713			Protolophus	Neobisium	0.820965	0.308887			Larifuga	Achipteria	1.05613	0.339911
Hesperonemastoma	Synsphyronus	0.486858	0.206321			Protolophus	Synsphyronus	0.820246	0.306552			Larifuga	Platynothrus	1.00345	0.334437
Hesperonemastoma	Haplochernes	0.567666	0.21613			Protolophus	Haplochernes	0.93017	0.324132			Larifuga	Hermannia	1.06882	0.335818
Hesperonemastoma	Hesperochernes	0.544478	0.208061			Protolophus	Hesperochernes	0.877899	0.307416			Larifuga	Nothrus	1.02395	0.333932
Hesperonemastoma	Metasiro	0.30299	0.169125			Protolophus	Metasiro	0.619947	0.263911			Larifuga	Galeodes	0.84159	0.335491
Hesperonemastoma	Siro	0.292346	0.138659			Protolophus	Siro	0.577713	0.251348			Larifuga	Eremobates	0.778383	0.316659
Hesperonemastoma	Larifuga	0.312498	0.139631			Protolophus	Larifuga	0.712838	0.296596			Larifuga	Gluvia	1.02316	0.348638
Hesperonemastoma	Pachylicus	0.296492	0.138756			Protolophus	Pachylicus	0.542403	0.249484			Larifuga	Metasiro	0.714845	0.321113
Hesperonemastoma	Protolophus	0.214	0.113742			Protolophus	Hesperonemastoma	0.564913	0.278569			Larifuga	Siro	0.666221	0.289323
Trogulus	Epiperipatus	0.581283	0.244127			Trogulus	Peripatopsis	0.779485	0.297239			Pachylicus	Peripatopsis	0.785957	0.297075
Trogulus	Euperipatoides	0.506436	0.215292			Trogulus	Epiperipatus	1.80233	0.468922			Pachylicus	Epiperipatus	1.96847	0.522078
Trogulus	Peripatopsis	0.461496	0.186496			Trogulus	Euperipatoides	1.13936	0.365313			Pachylicus	Euperipatoides	1.20394	0.389165
Trogulus	Pycnogonum	0.46997	0.184465			Trogulus	Alipes	0.794686	0.293287			Pachylicus	Argulus	0.916332	0.320955
Trogulus	Anoplodactylus	0.509466	0.184913			Trogulus	Scutigera	0.736063	0.276087			Pachylicus	Daphnia	0.91891	0.320457
Trogulus	Endeis	0.539199	0.203963			Trogulus	Glomeris	0.795941	0.287764			Pachylicus	Calanus	1.05666	0.347448
Trogulus	Alipes	0.443078	0.182676			Trogulus	Hanseniella	0.793771	0.290215			Pachylicus	Gammarus	1.05957	0.342591
Trogulus	Scutigera	0.416305	0.171442			Trogulus	Argulus	0.925879	0.317779			Pachylicus	Orchesella	0.99666	0.328017
Trogulus	Glomeris	0.451948	0.176615			Trogulus	Daphnia	0.932489	0.319916			Pachylicus	Blattella	1.06131	0.347829
Trogulus	Hanseniella	0.447051	0.183175			Trogulus	Calanus	1.07173	0.345166			Pachylicus	Drosophila	1.02097	0.329581
Trogulus	Argulus	0.48971	0.189105			Trogulus	Gammarus	1.08625	0.349587			Pachylicus	Tribolium	0.908159	0.312286
Trogulus	Gammarus	0.540391	0.199609			Trogulus	Orchesella	1.00856	0.329625			Pachylicus	Alipes	0.781725	0.295719
Trogulus	Calanus	0.539095	0.175311			Trogulus	Blattella	1.04686	0.332121			Pachylicus	Scutigera	0.71729	0.276522
Trogulus	Daphnia	0.503381	0.197347			Trogulus	Drosophila	1.03716	0.33093			Pachylicus	Glomeris	0.772126	0.287362
Trogulus	Blattella	0.543801	0.211343			Trogulus	Tribolium	0.916097	0.313963			Pachylicus	Hanseniella	0.763797	0.285387
Trogulus	Orchesella	0.61995	0.207963			Trogulus	Pycnogonum	0.756273	0.287391			Pachylicus	Pycnogonum	0.742972	0.292079
Trogulus	Drosophila	0.563386	0.216675			Trogulus	Anoplodactylus	1.07803	0.325561			Pachylicus	Anoplodactylus	1.10393	0.345467
Trogulus	Tribolium	0.518283	0.206233			Trogulus	Endeis	1.10637	0.350315			Pachylicus	Endeis	1.13286	0.350326
Trogulus	Phytoseiulus	0.623605	0.235144			Trogulus	Phytoseiulus	0.979154	0.325545			Pachylicus	Neobisium	0.746361	0.285493
Trogulus	Dermanyssus	0.665861	0.248381			Trogulus	Dermanyssus	1.06198	0.345213			Pachylicus	Synsphyronus	0.748198	0.283784
Trogulus	VarroaJac	0.610225	0.239156			Trogulus	VarroaDes	1.00047	0.335894			Pachylicus	Haplochernes	0.862337	0.30445
Trogulus	VarroaDes	0.615095	0.237185			Trogulus	VarroaJac	1.02062	0.347836			Pachylicus	Hesperochernes	0.805018	0.293719
Trogulus	Ornithodoros	0.405378	0.171162			Trogulus	Ornithodoros	0.682848	0.264154			Pachylicus	Phytoseiulus	0.961251	0.331982
Trogulus	Ixodes	0.430818	0.170607			Trogulus	Ixodes	0.769681	0.270915			Pachylicus	Dermanyssus	1.05859	0.351616
Trogulus	Amblyomma	0.448341	0.172889			Trogulus	Amblyomma	0.739525	0.273375			Pachylicus	VarroaDes	0.989213	0.331201
Trogulus	Dermacentor	0.439722	0.176189			Trogulus	Hyaloma	0.752694	0.267757			Pachylicus	VarroaJac	1.01227	0.3518
Trogulus	Hyaloma	0.4235	0.172579			Trogulus	Dermacentor	0.759534	0.274227			Pachylicus	Ornithodoros	0.672434	0.264692
Trogulus	Rhipicephalus	0.469538	0.19323			Trogulus	Rhipicephalus	0.844257	0.292864			Pachylicus	Ixodes	0.768111	0.26748
Trogulus	Panonychus	0.602154	0.230015			Trogulus	Panonychus	0.948946	0.328493			Pachylicus	Amblyomma	0.736567	0.270266
Trogulus	TetranychusCin	0.603983	0.23214			Trogulus	TetranychusUrt	0.950824	0.329577			Pachylicus	Hyaloma	0.750043	0.269644
Trogulus	TetranychusUrt	0.604683	0.232581			Trogulus	TetranychusCin	0.948574	0.32911			Pachylicus	Dermacentor	0.755816	0.270429
Trogulus	Dermatophagoides	0.624941	0.228205			Trogulus	Dermatophagoides	1.03203	0.335703			Pachylicus	Rhipicephalus	0.854138	0.292292
Trogulus	Rhizoglyphus	0.593838	0.217356			Trogulus	Rhizoglyphus	0.976747	0.331633			Pachylicus	Panonychus	0.939201	0.327571
Trogulus	Hypochthonius	0.505541	0.19206			Trogulus	Hypochthonius	0.832378	0.294182			Pachylicus	TetranychusUrt	0.934963	0.323704
Trogulus	Steganacarus	0.51432	0.194422			Trogulus	Steganacarus	0.855497	0.294438			Pachylicus	TetranychusCin	0.932319	0.323718
Trogulus	Achipteria	0.521083	0.195524			Trogulus	Achipteria	0.886095	0.297285			Pachylicus	Dermatophagoides	1.02102	0.33079
Trogulus	Hermannia	0.52452	0.19467			Trogulus	Platynothrus	0.835983	0.289296			Pachylicus	Rhizoglyphus	0.966571	0.326669
Trogulus	Nothrus	0.515711	0.194921			Trogulus	Hermannia	0.899665	0.295318			Pachylicus	Hypochthonius	0.827962	0.29482
Trogulus	Platynothrus	0.505728	0.191447			Trogulus	Nothrus	0.856223	0.291783			Pachylicus	Steganacarus	0.853629	0.298338
Trogulus	Neobisium	0.476843	0.191694			Trogulus	Neobisium	0.752793	0.294891			Pachylicus	Achipteria	0.88123	0.299061
Trogulus	Synsphyronus	0.470689	0.194208			Trogulus	Synsphyronus	0.752074	0.290402			Pachylicus	Platynothrus	0.828557	0.287922
Trogulus	Haplochernes	0.551497	0.21623			Trogulus	Haplochernes	0.861998	0.309769			Pachylicus	Hermannia	0.893922	0.298245
Trogulus	Hesperochernes	0.528309	0.203868			Trogulus	Hesperochernes	0.809727	0.298455			Pachylicus	Nothrus	0.84905	0.292538
Trogulus	Metasiro	0.286821	0.146077			Trogulus	Metasiro	0.551775	0.245473			Pachylicus	Galeodes	0.666694	0.295268
Trogulus	Siro	0.276177	0.132901			Trogulus	Siro	0.509541	0.23329			Pachylicus	Eremobates	0.603487	0.271858
Trogulus	Larifuga	0.296329	0.148502			Trogulus	Larifuga	0.644666	0.279061			Pachylicus	Gluvia	0.848261	0.322291
Trogulus	Pachylicus	0.280323	0.143403			Trogulus	Pachylicus	0.474231	0.228027			Pachylicus	Metasiro	0.539949	0.260918
Trogulus	Protolophus	0.197831	0.114823			Trogulus	Hesperonemastoma	0.496741	0.241915			Pachylicus	Siro	0.491325	0.240268
Trogulus	Hesperonemastoma	0.170783	0.106966			Trogulus	Protolophus	0.409632	0.223922			Pachylicus	Larifuga	0.439096	0.230149
Gluvia	Epiperipatus	0.64108	0.187812			Galeodes	Peripatopsis	0.830001	0.317141			Hesperonemastoma	Peripatopsis	0.912039	0.333184
Gluvia	Euperipatoides	0.566233	0.208486			Galeodes	Epiperipatus	1.85285	0.501478			Hesperonemastoma	Epiperipatus	2.09456	0.539451
Gluvia	Peripatopsis	0.521293	0.235215			Galeodes	Euperipatoides	1.18988	0.386261			Hesperonemastoma	Euperipatoides	1.33002	0.405606
Gluvia	Pycnogonum	0.529767	0.23156			Galeodes	Alipes	0.845202	0.32328			Hesperonemastoma	Argulus	1.04241	0.358249
Gluvia	Anoplodactylus	0.569263	0.209175			Galeodes	Scutigera	0.786579	0.303734			Hesperonemastoma	Daphnia	1.04499	0.355463
Gluvia	Endeis	0.598996	0.204682			Galeodes	Glomeris	0.846457	0.315384			Hesperonemastoma	Calanus	1.18274	0.37301
Gluvia	Alipes	0.502875	0.222688			Galeodes	Hanseniella	0.844287	0.316304			Hesperonemastoma	Gammarus	1.18565	0.378569
Gluvia	Scutigera	0.476102	0.207086			Galeodes	Argulus	0.976395	0.352776			Hesperonemastoma	Orchesella	1.12274	0.366492
Gluvia	Glomeris	0.511745	0.223666			Galeodes	Daphnia	0.983005	0.348048			Hesperonemastoma	Blattella	1.18739	0.372147
Gluvia	Hanseniella	0.506848	0.25887			Galeodes	Calanus	1.12224	0.366908			Hesperonemastoma	Drosophila	1.14705	0.361538
Gluvia	Argulus	0.549507	0.23229			Galeodes	Gammarus	1.13677	0.365492			Hesperonemastoma	Tribolium	1.03424	0.345948
Gluvia	Gammarus	0.600188	0.227615			Galeodes	Orchesella	1.05908	0.351549			Hesperonemastoma	Alipes	0.907807	0.340029
Gluvia	Calanus	0.598892	0.248548			Galeodes	Blattella	1.09738	0.367662			Hesperonemastoma	Scutigera	0.843372	0.318143
Gluvia	Daphnia	0.563178	0.250796			Galeodes	Drosophila	1.08768	0.359192			Hesperonemastoma	Glomeris	0.898208	0.328507
Gluvia	Blattella	0.603598	0.255195			Galeodes	Tribolium	0.966613	0.337169			Hesperonemastoma	Hanseniella	0.889879	0.329252
Gluvia	Orchesella	0.679747	0.279265			Galeodes	Pycnogonum	0.806789	0.321599			Hesperonemastoma	Pycnogonum	0.869054	0.32693
Gluvia	Drosophila	0.623183	0.254856			Galeodes	Anoplodactylus	1.12855	0.351616			Hesperonemastoma	Anoplodactylus	1.23002	0.374386
Gluvia	Tribolium	0.57808	0.24173			Galeodes	Endeis	1.15689	0.388074			Hesperonemastoma	Endeis	1.25894	0.40064
Gluvia	Phytoseiulus	0.683402	0.26137			Galeodes	Phytoseiulus	1.02967	0.357773			Hesperonemastoma	Neobisium	0.872443	0.324211
Gluvia	Dermanyssus	0.725658	0.274679			Galeodes	Dermanyssus	1.11249	0.372734			Hesperonemastoma	Synsphyronus	0.87428	0.327753
Gluvia	VarroaJac	0.670022	0.275925			Galeodes	VarroaDes	1.05098	0.355642			Hesperonemastoma	Haplochernes	0.988419	0.347055
Gluvia	VarroaDes	0.674892	0.272754			Galeodes	VarroaJac	1.07114	0.36221			Hesperonemastoma	Hesperochernes	0.9311	0.330658
Gluvia	Ornithodoros	0.465175	0.201568			Galeodes	Ornithodoros	0.733364	0.289526			Hesperonemastoma	Phytoseiulus	1.08733	0.363383
Gluvia	Ixodes	0.490615	0.186695			Galeodes	Ixodes	0.820197	0.295129			Hesperonemastoma	Dermanyssus	1.18467	0.384837
Gluvia	Amblyomma	0.508138	0.206541			Galeodes	Amblyomma	0.790041	0.292336			Hesperonemastoma	VarroaDes	1.11529	0.362034
Gluvia	Dermacentor	0.499519	0.212318			Galeodes	Hyaloma	0.80321	0.294431			Hesperonemastoma	VarroaJac	1.13835	0.379079
Gluvia	Hyaloma	0.483297	0.206513			Galeodes	Dermacentor	0.81005	0.295573			Hesperonemastoma	Ornithodoros	0.798516	0.304614
Gluvia	Rhipicephalus	0.529335	0.202543			Galeodes	Rhipicephalus	0.894773	0.311912			Hesperonemastoma	Ixodes	0.894193	0.310225
Gluvia	Panonychus	0.661951	0.26846			Galeodes	Panonychus	0.999462	0.355613			Hesperonemastoma	Amblyomma	0.862649	0.312319
Gluvia	TetranychusCin	0.66378	0.269058			Galeodes	TetranychusUrt	1.00134	0.355506			Hesperonemastoma	Hyaloma	0.876125	0.305861
Gluvia	TetranychusUrt	0.66448	0.268801			Galeodes	TetranychusCin	0.99909	0.354063			Hesperonemastoma	Dermacentor	0.881898	0.310477
Gluvia	Dermatophagoides	0.684738	0.260449			Galeodes	Dermatophagoides	1.08255	0.358342			Hesperonemastoma	Rhipicephalus	0.98022	0.3305
Gluvia	Rhizoglyphus	0.653635	0.253915			Galeodes	Rhizoglyphus	1.02726	0.354914			Hesperonemastoma	Panonychus	1.06528	0.360701
Gluvia	Hypochthonius	0.565338	0.219554			Galeodes	Hypochthonius	0.882894	0.319975			Hesperonemastoma	TetranychusUrt	1.06105	0.357009
Gluvia	Steganacarus	0.574117	0.2259			Galeodes	Steganacarus	0.906013	0.323726			Hesperonemastoma	TetranychusCin	1.0584	0.356648
Gluvia	Achipteria	0.58088	0.227434			Galeodes	Achipteria	0.936611	0.324277			Hesperonemastoma	Dermatophagoides	1.1471	0.370133
Gluvia	Hermannia	0.584317	0.227008			Galeodes	Platynothrus	0.886499	0.31957			Hesperonemastoma	Rhizoglyphus	1.09265	0.367554
Gluvia	Nothrus	0.575508	0.224082			Galeodes	Hermannia	0.950181	0.326435			Hesperonemastoma	Hypochthonius	0.954044	0.339939
Gluvia	Platynothrus	0.565525	0.22264			Galeodes	Nothrus	0.906739	0.320897			Hesperonemastoma	Steganacarus	0.979711	0.339921
Gluvia	Neobisium	0.53664	0.23473			Galeodes	Neobisium	0.803309	0.323882			Hesperonemastoma	Achipteria	1.00731	0.342134
Gluvia	Synsphyronus	0.530486	0.229207			Galeodes	Synsphyronus	0.80259	0.316654			Hesperonemastoma	Platynothrus	0.954639	0.334207
Gluvia	Haplochernes	0.611294	0.23965			Galeodes	Haplochernes	0.912514	0.340522			Hesperonemastoma	Hermannia	1.02	0.338244
Gluvia	Hesperochernes	0.588106	0.243388			Galeodes	Hesperochernes	0.860243	0.327188			Hesperonemastoma	Nothrus	0.975132	0.335988
Gluvia	Metasiro	0.407978	0.177449			Galeodes	Metasiro	0.697569	0.301335			Hesperonemastoma	Galeodes	0.792776	0.337427
Gluvia	Siro	0.397334	0.184669			Galeodes	Siro	0.655335	0.284057			Hesperonemastoma	Eremobates	0.729569	0.31918
Gluvia	Larifuga	0.46196	0.2103			Galeodes	Larifuga	0.865332	0.331695			Hesperonemastoma	Gluvia	0.974343	0.359782
Gluvia	Pachylicus	0.445954	0.180754			Galeodes	Pachylicus	0.694897	0.287035			Hesperonemastoma	Metasiro	0.666031	0.303302
Gluvia	Protolophus	0.425556	0.216426			Galeodes	Hesperonemastoma	0.821971	0.333544			Hesperonemastoma	Siro	0.617407	0.284801
Gluvia	Hesperonemastoma	0.443894	0.214629			Galeodes	Protolophus	0.788746	0.313883			Hesperonemastoma	Larifuga	0.75819	0.314351
Gluvia	Trogulus	0.427725	0.20163			Galeodes	Trogulus	0.720574	0.294833			Hesperonemastoma	Pachylicus	0.583294	0.270033
Eremobates	Epiperipatus	0.561378	0.23302			Eremobates	Peripatopsis	0.75989	0.292179			Protolophus	Peripatopsis	0.884732	0.327487
Eremobates	Euperipatoides	0.486531	0.216423			Eremobates	Epiperipatus	1.78273	0.478754			Protolophus	Epiperipatus	2.06725	0.53589
Eremobates	Peripatopsis	0.441591	0.187794			Eremobates	Euperipatoides	1.11977	0.368961			Protolophus	Euperipatoides	1.30271	0.398597
Eremobates	Pycnogonum	0.450065	0.189046			Eremobates	Alipes	0.775091	0.285334			Protolophus	Argulus	1.01511	0.348365
Eremobates	Anoplodactylus	0.489561	0.181542			Eremobates	Scutigera	0.716468	0.273171			Protolophus	Daphnia	1.01768	0.34373
Eremobates	Endeis	0.519294	0.187855			Eremobates	Glomeris	0.776346	0.292152			Protolophus	Calanus	1.15543	0.363597
Eremobates	Alipes	0.423173	0.171504			Eremobates	Hanseniella	0.774176	0.293776			Protolophus	Gammarus	1.15835	0.366828
Eremobates	Scutigera	0.3964	0.170746			Eremobates	Argulus	0.906284	0.327465			Protolophus	Orchesella	1.09543	0.345599
Eremobates	Glomeris	0.432043	0.181525			Eremobates	Daphnia	0.912894	0.32366			Protolophus	Blattella	1.16008	0.370618
Eremobates	Hanseniella	0.427146	0.190835			Eremobates	Calanus	1.05213	0.352584			Protolophus	Drosophila	1.11975	0.351233
Eremobates	Argulus	0.469805	0.182572			Eremobates	Gammarus	1.06666	0.35134			Protolophus	Tribolium	1.00693	0.338269
Eremobates	Gammarus	0.520486	0.212121			Eremobates	Orchesella	0.988969	0.335852			Protolophus	Alipes	0.8805	0.320534
Eremobates	Calanus	0.51919	0.180919			Eremobates	Blattella	1.02727	0.33037			Protolophus	Scutigera	0.816065	0.302422
Eremobates	Daphnia	0.483476	0.190848			Eremobates	Drosophila	1.01757	0.34034			Protolophus	Glomeris	0.870901	0.314031
Eremobates	Blattella	0.523896	0.207342			Eremobates	Tribolium	0.896502	0.318333			Protolophus	Hanseniella	0.862572	0.314996
Eremobates	Orchesella	0.600045	0.21826			Eremobates	Pycnogonum	0.736678	0.295352			Protolophus	Pycnogonum	0.841747	0.314059
Eremobates	Drosophila	0.543481	0.208439			Eremobates	Anoplodactylus	1.05844	0.332965			Protolophus	Anoplodactylus	1.20271	0.362253
Eremobates	Tribolium	0.498378	0.198938			Eremobates	Endeis	1.08678	0.346034			Protolophus	Endeis	1.23164	0.377914
Eremobates	Phytoseiulus	0.6037	0.229903			Eremobates	Phytoseiulus	0.959559	0.336821			Protolophus	Neobisium	0.845136	0.314349
Eremobates	Dermanyssus	0.645956	0.233838			Eremobates	Dermanyssus	1.04238	0.351243			Protolophus	Synsphyronus	0.846973	0.311818
Eremobates	VarroaJac	0.59032	0.234599			Eremobates	VarroaDes	0.980873	0.337913			Protolophus	Haplochernes	0.961112	0.329277
Eremobates	VarroaDes	0.59519	0.234496			Eremobates	VarroaJac	1.00103	0.350565			Protolophus	Hesperochernes	0.903793	0.313243
Eremobates	Ornithodoros	0.385473	0.166191			Eremobates	Ornithodoros	0.663253	0.272587			Protolophus	Phytoseiulus	1.06003	0.348893
Eremobates	Ixodes	0.410913	0.170842			Eremobates	Ixodes	0.750086	0.275788			Protolophus	Dermanyssus	1.15737	0.363662
Eremobates	Amblyomma	0.428436	0.170459			Eremobates	Amblyomma	0.71993	0.282207			Protolophus	VarroaDes	1.08799	0.35239
Eremobates	Dermacentor	0.419817	0.174236			Eremobates	Hyaloma	0.733099	0.279027			Protolophus	VarroaJac	1.11105	0.366574
Eremobates	Hyaloma	0.403595	0.173521			Eremobates	Dermacentor	0.739939	0.280134			Protolophus	Ornithodoros	0.771209	0.292155
Eremobates	Rhipicephalus	0.449633	0.191876			Eremobates	Rhipicephalus	0.824662	0.305396			Protolophus	Ixodes	0.866886	0.307662
Eremobates	Panonychus	0.582249	0.233825			Eremobates	Panonychus	0.929351	0.330599			Protolophus	Amblyomma	0.835342	0.300073
Eremobates	TetranychusCin	0.584078	0.234418			Eremobates	TetranychusUrt	0.931229	0.33241			Protolophus	Hyaloma	0.848818	0.296623
Eremobates	TetranychusUrt	0.584778	0.232373			Eremobates	TetranychusCin	0.928979	0.331357			Protolophus	Dermacentor	0.854591	0.299106
Eremobates	Dermatophagoides	0.605036	0.226179			Eremobates	Dermatophagoides	1.01244	0.335199			Protolophus	Rhipicephalus	0.952913	0.321708
Eremobates	Rhizoglyphus	0.573933	0.222679			Eremobates	Rhizoglyphus	0.957152	0.332779			Protolophus	Panonychus	1.03798	0.347587
Eremobates	Hypochthonius	0.485636	0.187653			Eremobates	Hypochthonius	0.812783	0.295139			Protolophus	TetranychusUrt	1.03374	0.338757
Eremobates	Steganacarus	0.494415	0.189223			Eremobates	Steganacarus	0.835902	0.299609			Protolophus	TetranychusCin	1.03109	0.342801
Eremobates	Achipteria	0.501178	0.195561			Eremobates	Achipteria	0.8665	0.302544			Protolophus	Dermatophagoides	1.11979	0.351563
Eremobates	Hermannia	0.504615	0.193925			Eremobates	Platynothrus	0.816388	0.293346			Protolophus	Rhizoglyphus	1.06535	0.345085
Eremobates	Nothrus	0.495806	0.192569			Eremobates	Hermannia	0.88007	0.301173			Protolophus	Hypochthonius	0.926737	0.319273
Eremobates	Platynothrus	0.485823	0.190062			Eremobates	Nothrus	0.836628	0.295076			Protolophus	Steganacarus	0.952404	0.324268
Eremobates	Neobisium	0.456938	0.197122			Eremobates	Neobisium	0.733198	0.299403			Protolophus	Achipteria	0.980005	0.325
Eremobates	Synsphyronus	0.450784	0.199164			Eremobates	Synsphyronus	0.732479	0.29648			Protolophus	Platynothrus	0.927332	0.315505
Eremobates	Haplochernes	0.531592	0.227143			Eremobates	Haplochernes	0.842403	0.301087			Protolophus	Hermannia	0.992697	0.322421
Eremobates	Hesperochernes	0.508404	0.208505			Eremobates	Hesperochernes	0.790132	0.301551			Protolophus	Nothrus	0.947825	0.31678
Eremobates	Metasiro	0.328276	0.156508			Eremobates	Metasiro	0.627458	0.265159			Protolophus	Galeodes	0.765469	0.32437
Eremobates	Siro	0.317632	0.149258			Eremobates	Siro	0.585224	0.262695			Protolophus	Eremobates	0.702262	0.303783
Eremobates	Larifuga	0.382258	0.161809			Eremobates	Larifuga	0.795221	0.308012			Protolophus	Gluvia	0.947036	0.353619
Eremobates	Pachylicus	0.366252	0.172442			Eremobates	Pachylicus	0.624786	0.26037			Protolophus	Metasiro	0.638724	0.272216
Eremobates	Protolophus	0.345854	0.162746			Eremobates	Hesperonemastoma	0.75186	0.311727			Protolophus	Siro	0.5901	0.259833
Eremobates	Hesperonemastoma	0.364192	0.169337			Eremobates	Protolophus	0.718635	0.291974			Protolophus	Larifuga	0.730883	0.303603
Eremobates	Trogulus	0.348023	0.159379			Eremobates	Trogulus	0.650463	0.271152			Protolophus	Pachylicus	0.555987	0.257676
Eremobates	Gluvia	0.205512	0.116067			Eremobates	Galeodes	0.412351	0.218728			Protolophus	Hesperonemastoma	0.573463	0.282291
Galeodes	Epiperipatus	0.590704	0.276712			Gluvia	Peripatopsis	0.982191	0.334361			Trogulus	Peripatopsis	0.814634	0.308988
Galeodes	Euperipatoides	0.515857	0.260236			Gluvia	Epiperipatus	2.00503	0.484926			Trogulus	Epiperipatus	1.99715	0.510271
Galeodes	Peripatopsis	0.470917	0.223837			Gluvia	Euperipatoides	1.34207	0.372302			Trogulus	Euperipatoides	1.23261	0.392742
Galeodes	Pycnogonum	0.479391	0.214994			Gluvia	Alipes	0.997392	0.339193			Trogulus	Argulus	0.945009	0.329119
Galeodes	Anoplodactylus	0.518887	0.222171			Gluvia	Scutigera	0.938769	0.31482			Trogulus	Daphnia	0.947587	0.330019
Galeodes	Endeis	0.54862	0.207065			Gluvia	Glomeris	0.998647	0.331018			Trogulus	Calanus	1.08533	0.35518
Galeodes	Alipes	0.452499	0.198344			Gluvia	Hanseniella	0.996477	0.336629			Trogulus	Gammarus	1.08825	0.356352
Galeodes	Scutigera	0.425726	0.191171			Gluvia	Argulus	1.12858	0.356692			Trogulus	Orchesella	1.02534	0.338166
Galeodes	Glomeris	0.461369	0.200331			Gluvia	Daphnia	1.13519	0.357254			Trogulus	Blattella	1.08999	0.346424
Galeodes	Hanseniella	0.456472	0.21214			Gluvia	Calanus	1.27443	0.385532			Trogulus	Drosophila	1.04965	0.33933
Galeodes	Argulus	0.499131	0.197547			Gluvia	Gammarus	1.28896	0.379538			Trogulus	Tribolium	0.936836	0.323613
Galeodes	Gammarus	0.549812	0.239859			Gluvia	Orchesella	1.21127	0.374764			Trogulus	Alipes	0.810402	0.306593
Galeodes	Calanus	0.548516	0.193188			Gluvia	Blattella	1.24957	0.352854			Trogulus	Scutigera	0.745967	0.286967
Galeodes	Daphnia	0.512802	0.226301			Gluvia	Drosophila	1.23987	0.370914			Trogulus	Glomeris	0.800803	0.296296
Galeodes	Blattella	0.553222	0.224457			Gluvia	Tribolium	1.1188	0.353849			Trogulus	Hanseniella	0.792474	0.297607
Galeodes	Orchesella	0.629371	0.221704			Gluvia	Pycnogonum	0.958979	0.33965			Trogulus	Pycnogonum	0.771649	0.296313
Galeodes	Drosophila	0.572807	0.242975			Gluvia	Anoplodactylus	1.28074	0.327344			Trogulus	Anoplodactylus	1.13261	0.350141
Galeodes	Tribolium	0.527704	0.226155			Gluvia	Endeis	1.30908	0.35785			Trogulus	Endeis	1.16154	0.369652
Galeodes	Phytoseiulus	0.633026	0.270583			Gluvia	Phytoseiulus	1.18186	0.363468			Trogulus	Neobisium	0.775038	0.302118
Galeodes	Dermanyssus	0.675282	0.256477			Gluvia	Dermanyssus	1.26468	0.376165			Trogulus	Synsphyronus	0.776875	0.298478
Galeodes	VarroaJac	0.619646	0.264947			Gluvia	VarroaDes	1.20317	0.360521			Trogulus	Haplochernes	0.891014	0.317255
Galeodes	VarroaDes	0.624516	0.264382			Gluvia	VarroaJac	1.22333	0.371813			Trogulus	Hesperochernes	0.833695	0.306405
Galeodes	Ornithodoros	0.414799	0.193284			Gluvia	Ornithodoros	0.885554	0.316329			Trogulus	Phytoseiulus	0.989928	0.332373
Galeodes	Ixodes	0.440239	0.199851			Gluvia	Ixodes	0.972387	0.31471			Trogulus	Dermanyssus	1.08727	0.353086
Galeodes	Amblyomma	0.457762	0.199284			Gluvia	Amblyomma	0.942231	0.31815			Trogulus	VarroaDes	1.01789	0.343085
Galeodes	Dermacentor	0.449143	0.198749			Gluvia	Hyaloma	0.9554	0.314994			Trogulus	VarroaJac	1.04095	0.357825
Galeodes	Hyaloma	0.432921	0.197453			Gluvia	Dermacentor	0.96224	0.318701			Trogulus	Ornithodoros	0.701111	0.272071
Galeodes	Rhipicephalus	0.478959	0.21261			Gluvia	Rhipicephalus	1.04696	0.320225			Trogulus	Ixodes	0.796788	0.280948
Galeodes	Panonychus	0.611575	0.270329			Gluvia	Panonychus	1.15165	0.366778			Trogulus	Amblyomma	0.765244	0.285109
Galeodes	TetranychusCin	0.613404	0.264442			Gluvia	TetranychusUrt	1.15353	0.366158			Trogulus	Hyaloma	0.77872	0.277503
Galeodes	TetranychusUrt	0.614104	0.262391			Gluvia	TetranychusCin	1.15128	0.366008			Trogulus	Dermacentor	0.784493	0.28548
Galeodes	Dermatophagoides	0.634362	0.263149			Gluvia	Dermatophagoides	1.23474	0.370193			Trogulus	Rhipicephalus	0.882815	0.307999
Galeodes	Rhizoglyphus	0.603259	0.257861			Gluvia	Rhizoglyphus	1.17945	0.368449			Trogulus	Panonychus	0.967878	0.338311
Galeodes	Hypochthonius	0.514962	0.220571			Gluvia	Hypochthonius	1.03508	0.340957			Trogulus	TetranychusUrt	0.96364	0.336263
Galeodes	Steganacarus	0.523741	0.217292			Gluvia	Steganacarus	1.0582	0.34551			Trogulus	TetranychusCin	0.960996	0.335716
Galeodes	Achipteria	0.530504	0.229293			Gluvia	Achipteria	1.0888	0.345881			Trogulus	Dermatophagoides	1.04969	0.344645
Galeodes	Hermannia	0.533941	0.228852			Gluvia	Platynothrus	1.03869	0.338599			Trogulus	Rhizoglyphus	0.995248	0.341834
Galeodes	Nothrus	0.525132	0.221505			Gluvia	Hermannia	1.10237	0.347894			Trogulus	Hypochthonius	0.856639	0.305302
Galeodes	Platynothrus	0.515149	0.219157			Gluvia	Nothrus	1.05893	0.344363			Trogulus	Steganacarus	0.882306	0.305963
Galeodes	Neobisium	0.486264	0.228716			Gluvia	Neobisium	0.955499	0.340839			Trogulus	Achipteria	0.909907	0.30858
Galeodes	Synsphyronus	0.48011	0.216038			Gluvia	Synsphyronus	0.95478	0.335521			Trogulus	Platynothrus	0.857234	0.300793
Galeodes	Haplochernes	0.560918	0.243272			Gluvia	Haplochernes	1.0647	0.353561			Trogulus	Hermannia	0.922599	0.306231
Galeodes	Hesperochernes	0.53773	0.229139			Gluvia	Hesperochernes	1.01243	0.345332			Trogulus	Nothrus	0.877727	0.302599
Galeodes	Metasiro	0.357602	0.166248			Gluvia	Metasiro	0.849759	0.323293			Trogulus	Galeodes	0.695371	0.303608
Galeodes	Siro	0.346958	0.178811			Gluvia	Siro	0.807525	0.311612			Trogulus	Eremobates	0.632164	0.284516
Galeodes	Larifuga	0.411584	0.231432			Gluvia	Larifuga	1.01752	0.337886			Trogulus	Gluvia	0.876938	0.335159
Galeodes	Pachylicus	0.395578	0.197026			Gluvia	Pachylicus	0.847087	0.306097			Trogulus	Metasiro	0.568626	0.256792
Galeodes	Protolophus	0.37518	0.194651			Gluvia	Hesperonemastoma	0.974161	0.35315			Trogulus	Siro	0.520002	0.244022
Galeodes	Hesperonemastoma	0.393518	0.204284			Gluvia	Protolophus	0.940936	0.33775			Trogulus	Larifuga	0.660785	0.288978
Galeodes	Trogulus	0.377349	0.190835			Gluvia	Trogulus	0.872764	0.315471			Trogulus	Pachylicus	0.485889	0.23902
Galeodes	Gluvia	0.234838	0.140368			Gluvia	Galeodes	0.634652	0.290608			Trogulus	Hesperonemastoma	0.503365	0.24589
Galeodes	Eremobates	0.134186	0.0973775			Gluvia	Eremobates	0.506219	0.260454			Trogulus	Protolophus	0.420118	0.230552
RicinoidesKarchii	Epiperipatus	0.541636	0.235212			RicinoidesKarchii	Peripatopsis	0.696959	0.275207			Limulus	Peripatopsis	0.721606	0.283619
RicinoidesKarchii	Euperipatoides	0.466789	0.213966			RicinoidesKarchii	Epiperipatus	1.7198	0.460457			Limulus	Epiperipatus	1.90412	0.505048
RicinoidesKarchii	Peripatopsis	0.421849	0.180366			RicinoidesKarchii	Euperipatoides	1.05684	0.349836			Limulus	Euperipatoides	1.13959	0.376546
RicinoidesKarchii	Pycnogonum	0.430323	0.180316			RicinoidesKarchii	Alipes	0.71216	0.272625			Limulus	Argulus	0.851981	0.313625
RicinoidesKarchii	Anoplodactylus	0.469819	0.17539			RicinoidesKarchii	Scutigera	0.653537	0.256353			Limulus	Daphnia	0.854559	0.313461
RicinoidesKarchii	Endeis	0.499552	0.196014			RicinoidesKarchii	Glomeris	0.713415	0.271154			Limulus	Calanus	0.992307	0.339791
RicinoidesKarchii	Alipes	0.403431	0.172971			RicinoidesKarchii	Hanseniella	0.711245	0.275013			Limulus	Gammarus	0.995222	0.336774
RicinoidesKarchii	Scutigera	0.376658	0.160406			RicinoidesKarchii	Argulus	0.843353	0.307353			Limulus	Orchesella	0.932309	0.330178
RicinoidesKarchii	Glomeris	0.412301	0.171015			RicinoidesKarchii	Daphnia	0.849963	0.308002			Limulus	Blattella	0.996958	0.340374
RicinoidesKarchii	Hanseniella	0.407404	0.175105			RicinoidesKarchii	Calanus	0.9892	0.33259			Limulus	Drosophila	0.956622	0.333158
RicinoidesKarchii	Argulus	0.450063	0.174832			RicinoidesKarchii	Gammarus	1.00372	0.33821			Limulus	Tribolium	0.843808	0.307729
RicinoidesKarchii	Gammarus	0.500744	0.210178			RicinoidesKarchii	Orchesella	0.926038	0.317939			Limulus	Alipes	0.717374	0.284786
RicinoidesKarchii	Calanus	0.499448	0.178436			RicinoidesKarchii	Blattella	0.964336	0.31428			Limulus	Scutigera	0.652939	0.26563
RicinoidesKarchii	Daphnia	0.463734	0.193359			RicinoidesKarchii	Drosophila	0.954636	0.318765			Limulus	Glomeris	0.707775	0.278377
RicinoidesKarchii	Blattella	0.504154	0.203195			RicinoidesKarchii	Tribolium	0.833571	0.29685			Limulus	Hanseniella	0.699446	0.280148
RicinoidesKarchii	Orchesella	0.580303	0.208616			RicinoidesKarchii	Pycnogonum	0.673747	0.274268			Limulus	Pycnogonum	0.678621	0.278902
RicinoidesKarchii	Drosophila	0.523739	0.212143			RicinoidesKarchii	Anoplodactylus	0.995508	0.303329			Limulus	Anoplodactylus	1.03958	0.341357
RicinoidesKarchii	Tribolium	0.478636	0.195555			RicinoidesKarchii	Endeis	1.02385	0.327244			Limulus	Endeis	1.06851	0.355307
RicinoidesKarchii	Phytoseiulus	0.583958	0.228516			RicinoidesKarchii	Phytoseiulus	0.896628	0.318527			Limulus	Neobisium	0.68201	0.291533
RicinoidesKarchii	Dermanyssus	0.626214	0.243471			RicinoidesKarchii	Dermanyssus	0.979452	0.33528			Limulus	Synsphyronus	0.683847	0.284076
RicinoidesKarchii	VarroaJac	0.570578	0.233083			RicinoidesKarchii	VarroaDes	0.917942	0.3224			Limulus	Haplochernes	0.797986	0.303698
RicinoidesKarchii	VarroaDes	0.575448	0.2318			RicinoidesKarchii	VarroaJac	0.938095	0.337749			Limulus	Hesperochernes	0.740667	0.288816
RicinoidesKarchii	Ornithodoros	0.365731	0.158503			RicinoidesKarchii	Ornithodoros	0.600322	0.244851			Limulus	Phytoseiulus	0.8969	0.326601
RicinoidesKarchii	Ixodes	0.391171	0.157418			RicinoidesKarchii	Ixodes	0.687155	0.250614			Limulus	Dermanyssus	0.994241	0.34637
RicinoidesKarchii	Amblyomma	0.408694	0.162868			RicinoidesKarchii	Amblyomma	0.656999	0.252769			Limulus	VarroaDes	0.924862	0.33355
RicinoidesKarchii	Dermacentor	0.400075	0.163681			RicinoidesKarchii	Hyaloma	0.670168	0.249069			Limulus	VarroaJac	0.94792	0.347051
RicinoidesKarchii	Hyaloma	0.383853	0.163014			RicinoidesKarchii	Dermacentor	0.677008	0.251959			Limulus	Ornithodoros	0.608083	0.248597
RicinoidesKarchii	Rhipicephalus	0.429891	0.18706			RicinoidesKarchii	Rhipicephalus	0.761731	0.279367			Limulus	Ixodes	0.70376	0.260597
RicinoidesKarchii	Panonychus	0.562507	0.226397			RicinoidesKarchii	Panonychus	0.86642	0.316691			Limulus	Amblyomma	0.672216	0.264863
RicinoidesKarchii	TetranychusCin	0.564336	0.230651			RicinoidesKarchii	TetranychusUrt	0.868298	0.316039			Limulus	Hyaloma	0.685692	0.256549
RicinoidesKarchii	TetranychusUrt	0.565036	0.229592			RicinoidesKarchii	TetranychusCin	0.866048	0.315169			Limulus	Dermacentor	0.691465	0.265026
RicinoidesKarchii	Dermatophagoides	0.585294	0.228655			RicinoidesKarchii	Dermatophagoides	0.949506	0.31785			Limulus	Rhipicephalus	0.789787	0.29161
RicinoidesKarchii	Rhizoglyphus	0.554191	0.218574			RicinoidesKarchii	Rhizoglyphus	0.894221	0.317531			Limulus	Panonychus	0.87485	0.331374
RicinoidesKarchii	Hypochthonius	0.465894	0.184377			RicinoidesKarchii	Hypochthonius	0.749852	0.277505			Limulus	TetranychusUrt	0.870612	0.3314
RicinoidesKarchii	Steganacarus	0.474673	0.189613			RicinoidesKarchii	Steganacarus	0.772971	0.277674			Limulus	TetranychusCin	0.867968	0.329203
RicinoidesKarchii	Achipteria	0.481436	0.19101			RicinoidesKarchii	Achipteria	0.803569	0.286983			Limulus	Dermatophagoides	0.956664	0.332945
RicinoidesKarchii	Hermannia	0.484873	0.190244			RicinoidesKarchii	Platynothrus	0.753457	0.275323			Limulus	Rhizoglyphus	0.90222	0.327464
RicinoidesKarchii	Nothrus	0.476064	0.190872			RicinoidesKarchii	Hermannia	0.817139	0.284473			Limulus	Hypochthonius	0.763611	0.290551
RicinoidesKarchii	Platynothrus	0.466081	0.187038			RicinoidesKarchii	Nothrus	0.773697	0.278676			Limulus	Steganacarus	0.789278	0.2944
RicinoidesKarchii	Neobisium	0.437196	0.193921			RicinoidesKarchii	Neobisium	0.670267	0.275827			Limulus	Achipteria	0.816879	0.297848
RicinoidesKarchii	Synsphyronus	0.431042	0.186373			RicinoidesKarchii	Synsphyronus	0.669548	0.271986			Limulus	Platynothrus	0.764206	0.286968
RicinoidesKarchii	Haplochernes	0.51185	0.21487			RicinoidesKarchii	Haplochernes	0.779472	0.288362			Limulus	Hermannia	0.829571	0.292585
RicinoidesKarchii	Hesperochernes	0.488662	0.198219			RicinoidesKarchii	Hesperochernes	0.727201	0.283357			Limulus	Nothrus	0.784699	0.287655
RicinoidesKarchii	Metasiro	0.308534	0.146074			RicinoidesKarchii	Metasiro	0.564527	0.239252			Limulus	Galeodes	0.632543	0.287091
RicinoidesKarchii	Siro	0.29789	0.134912			RicinoidesKarchii	Siro	0.522293	0.230143			Limulus	Eremobates	0.569336	0.267898
RicinoidesKarchii	Larifuga	0.362516	0.157203			RicinoidesKarchii	Larifuga	0.73229	0.286595			Limulus	Gluvia	0.81411	0.321256
RicinoidesKarchii	Pachylicus	0.34651	0.156128			RicinoidesKarchii	Pachylicus	0.561855	0.231769			Limulus	Metasiro	0.590444	0.254512
RicinoidesKarchii	Protolophus	0.326112	0.144203			RicinoidesKarchii	Hesperonemastoma	0.688929	0.284071			Limulus	Siro	0.54182	0.248234
RicinoidesKarchii	Hesperonemastoma	0.34445	0.157859			RicinoidesKarchii	Protolophus	0.655704	0.259481			Limulus	Larifuga	0.753663	0.301157
RicinoidesKarchii	Trogulus	0.328281	0.14291			RicinoidesKarchii	Trogulus	0.587532	0.24029			Limulus	Pachylicus	0.578767	0.24679
RicinoidesKarchii	Gluvia	0.347798	0.177302			RicinoidesKarchii	Galeodes	0.57467	0.270669			Limulus	Hesperonemastoma	0.704849	0.296744
RicinoidesKarchii	Eremobates	0.268096	0.141674			RicinoidesKarchii	Eremobates	0.504559	0.241954			Limulus	Protolophus	0.677542	0.282397
RicinoidesKarchii	Galeodes	0.297422	0.17049			RicinoidesKarchii	Gluvia	0.72686	0.295266			Limulus	Trogulus	0.607444	0.256504
RicinoidesAtewa	Epiperipatus	0.552866	0.226673			RicinoidesAtewa	Peripatopsis	0.729111	0.28187			Carcinoscorpius	Peripatopsis	0.751819	0.285738
RicinoidesAtewa	Euperipatoides	0.478019	0.218588			RicinoidesAtewa	Epiperipatus	1.75195	0.47549			Carcinoscorpius	Epiperipatus	1.93434	0.513645
RicinoidesAtewa	Peripatopsis	0.433079	0.185178			RicinoidesAtewa	Euperipatoides	1.08899	0.357027			Carcinoscorpius	Euperipatoides	1.1698	0.386983
RicinoidesAtewa	Pycnogonum	0.441553	0.186926			RicinoidesAtewa	Alipes	0.744312	0.273671			Carcinoscorpius	Argulus	0.882194	0.312265
RicinoidesAtewa	Anoplodactylus	0.481049	0.191446			RicinoidesAtewa	Scutigera	0.685689	0.2598			Carcinoscorpius	Daphnia	0.884772	0.310632
RicinoidesAtewa	Endeis	0.510782	0.188075			RicinoidesAtewa	Glomeris	0.745567	0.278217			Carcinoscorpius	Calanus	1.02252	0.340469
RicinoidesAtewa	Alipes	0.414661	0.1783			RicinoidesAtewa	Hanseniella	0.743397	0.283948			Carcinoscorpius	Gammarus	1.02544	0.336557
RicinoidesAtewa	Scutigera	0.387888	0.161266			RicinoidesAtewa	Argulus	0.875505	0.312191			Carcinoscorpius	Orchesella	0.962522	0.325946
RicinoidesAtewa	Glomeris	0.423531	0.17947			RicinoidesAtewa	Daphnia	0.882115	0.31119			Carcinoscorpius	Blattella	1.02717	0.346902
RicinoidesAtewa	Hanseniella	0.418634	0.180081			RicinoidesAtewa	Calanus	1.02135	0.341178			Carcinoscorpius	Drosophila	0.986835	0.333019
RicinoidesAtewa	Argulus	0.461293	0.177222			RicinoidesAtewa	Gammarus	1.03588	0.342378			Carcinoscorpius	Tribolium	0.874021	0.310708
RicinoidesAtewa	Gammarus	0.511974	0.201101			RicinoidesAtewa	Orchesella	0.95819	0.319333			Carcinoscorpius	Alipes	0.747587	0.295415
RicinoidesAtewa	Calanus	0.510678	0.169337			RicinoidesAtewa	Blattella	0.996488	0.32429			Carcinoscorpius	Scutigera	0.683152	0.268576
RicinoidesAtewa	Daphnia	0.474964	0.197857			RicinoidesAtewa	Drosophila	0.986788	0.324404			Carcinoscorpius	Glomeris	0.737988	0.280294
RicinoidesAtewa	Blattella	0.515384	0.190451			RicinoidesAtewa	Tribolium	0.865723	0.304661			Carcinoscorpius	Hanseniella	0.729659	0.279494
RicinoidesAtewa	Orchesella	0.591533	0.207669			RicinoidesAtewa	Pycnogonum	0.705899	0.283946			Carcinoscorpius	Pycnogonum	0.708834	0.279489
RicinoidesAtewa	Drosophila	0.534969	0.209931			RicinoidesAtewa	Anoplodactylus	1.02766	0.321504			Carcinoscorpius	Anoplodactylus	1.0698	0.347061
RicinoidesAtewa	Tribolium	0.489866	0.197317			RicinoidesAtewa	Endeis	1.056	0.331472			Carcinoscorpius	Endeis	1.09872	0.36453
RicinoidesAtewa	Phytoseiulus	0.595188	0.234311			RicinoidesAtewa	Phytoseiulus	0.92878	0.322925			Carcinoscorpius	Neobisium	0.712223	0.289625
RicinoidesAtewa	Dermanyssus	0.637444	0.244455			RicinoidesAtewa	Dermanyssus	1.0116	0.340318			Carcinoscorpius	Synsphyronus	0.71406	0.28594
RicinoidesAtewa	VarroaJac	0.581808	0.234236			RicinoidesAtewa	VarroaDes	0.950094	0.323479			Carcinoscorpius	Haplochernes	0.828199	0.296387
RicinoidesAtewa	VarroaDes	0.586678	0.230565			RicinoidesAtewa	VarroaJac	0.970247	0.342491			Carcinoscorpius	Hesperochernes	0.77088	0.287527
RicinoidesAtewa	Ornithodoros	0.376961	0.163952			RicinoidesAtewa	Ornithodoros	0.632474	0.253497			Carcinoscorpius	Phytoseiulus	0.927113	0.334935
RicinoidesAtewa	Ixodes	0.402401	0.169746			RicinoidesAtewa	Ixodes	0.719307	0.256062			Carcinoscorpius	Dermanyssus	1.02445	0.349712
RicinoidesAtewa	Amblyomma	0.419924	0.169203			RicinoidesAtewa	Amblyomma	0.689151	0.267259			Carcinoscorpius	VarroaDes	0.955075	0.335226
RicinoidesAtewa	Dermacentor	0.411305	0.170676			RicinoidesAtewa	Hyaloma	0.70232	0.263243			Carcinoscorpius	VarroaJac	0.978133	0.353217
RicinoidesAtewa	Hyaloma	0.395083	0.168681			RicinoidesAtewa	Dermacentor	0.70916	0.267788			Carcinoscorpius	Ornithodoros	0.638296	0.251523
RicinoidesAtewa	Rhipicephalus	0.441121	0.192899			RicinoidesAtewa	Rhipicephalus	0.793883	0.288291			Carcinoscorpius	Ixodes	0.733973	0.263339
RicinoidesAtewa	Panonychus	0.573737	0.231309			RicinoidesAtewa	Panonychus	0.898572	0.323387			Carcinoscorpius	Amblyomma	0.702429	0.265097
RicinoidesAtewa	TetranychusCin	0.575566	0.233101			RicinoidesAtewa	TetranychusUrt	0.90045	0.321099			Carcinoscorpius	Hyaloma	0.715905	0.258547
RicinoidesAtewa	TetranychusUrt	0.576266	0.230523			RicinoidesAtewa	TetranychusCin	0.8982	0.319107			Carcinoscorpius	Dermacentor	0.721678	0.270873
RicinoidesAtewa	Dermatophagoides	0.596524	0.224691			RicinoidesAtewa	Dermatophagoides	0.981658	0.326882			Carcinoscorpius	Rhipicephalus	0.82	0.297259
RicinoidesAtewa	Rhizoglyphus	0.565421	0.217554			RicinoidesAtewa	Rhizoglyphus	0.926373	0.322473			Carcinoscorpius	Panonychus	0.905063	0.328743
RicinoidesAtewa	Hypochthonius	0.477124	0.188212			RicinoidesAtewa	Hypochthonius	0.782004	0.285555			Carcinoscorpius	TetranychusUrt	0.900825	0.325397
RicinoidesAtewa	Steganacarus	0.485903	0.192532			RicinoidesAtewa	Steganacarus	0.805123	0.291764			Carcinoscorpius	TetranychusCin	0.898181	0.325067
RicinoidesAtewa	Achipteria	0.492666	0.19328			RicinoidesAtewa	Achipteria	0.835721	0.292644			Carcinoscorpius	Dermatophagoides	0.986877	0.332893
RicinoidesAtewa	Hermannia	0.496103	0.19379			RicinoidesAtewa	Platynothrus	0.785609	0.28513			Carcinoscorpius	Rhizoglyphus	0.932433	0.329412
RicinoidesAtewa	Nothrus	0.487294	0.190487			RicinoidesAtewa	Hermannia	0.849291	0.291774			Carcinoscorpius	Hypochthonius	0.793824	0.28968
RicinoidesAtewa	Platynothrus	0.477311	0.189596			RicinoidesAtewa	Nothrus	0.805849	0.284058			Carcinoscorpius	Steganacarus	0.819491	0.292218
RicinoidesAtewa	Neobisium	0.448426	0.197533			RicinoidesAtewa	Neobisium	0.702419	0.280586			Carcinoscorpius	Achipteria	0.847092	0.297749
RicinoidesAtewa	Synsphyronus	0.442272	0.189171			RicinoidesAtewa	Synsphyronus	0.7017	0.282436			Carcinoscorpius	Platynothrus	0.794419	0.286002
RicinoidesAtewa	Haplochernes	0.52308	0.205844			RicinoidesAtewa	Haplochernes	0.811624	0.293345			Carcinoscorpius	Hermannia	0.859784	0.294081
RicinoidesAtewa	Hesperochernes	0.499892	0.197795			RicinoidesAtewa	Hesperochernes	0.759353	0.286997			Carcinoscorpius	Nothrus	0.814912	0.29089
RicinoidesAtewa	Metasiro	0.319764	0.14435			RicinoidesAtewa	Metasiro	0.596679	0.251542			Carcinoscorpius	Galeodes	0.662756	0.289301
RicinoidesAtewa	Siro	0.30912	0.142801			RicinoidesAtewa	Siro	0.554445	0.241719			Carcinoscorpius	Eremobates	0.599549	0.27539
RicinoidesAtewa	Larifuga	0.373746	0.152848			RicinoidesAtewa	Larifuga	0.764442	0.29861			Carcinoscorpius	Gluvia	0.844323	0.340803
RicinoidesAtewa	Pachylicus	0.35774	0.155776			RicinoidesAtewa	Pachylicus	0.594007	0.243723			Carcinoscorpius	Metasiro	0.620657	0.257231
RicinoidesAtewa	Protolophus	0.337342	0.153554			RicinoidesAtewa	Hesperonemastoma	0.721081	0.304986			Carcinoscorpius	Siro	0.572033	0.253828
RicinoidesAtewa	Hesperonemastoma	0.35568	0.164323			RicinoidesAtewa	Protolophus	0.687856	0.278323			Carcinoscorpius	Larifuga	0.783876	0.310853
RicinoidesAtewa	Trogulus	0.339511	0.151544			RicinoidesAtewa	Trogulus	0.619684	0.253953			Carcinoscorpius	Pachylicus	0.60898	0.256719
RicinoidesAtewa	Gluvia	0.359028	0.172076			RicinoidesAtewa	Galeodes	0.606822	0.274228			Carcinoscorpius	Hesperonemastoma	0.735062	0.296162
RicinoidesAtewa	Eremobates	0.279326	0.144259			RicinoidesAtewa	Eremobates	0.536711	0.251282			Carcinoscorpius	Protolophus	0.707755	0.280466
RicinoidesAtewa	Galeodes	0.308652	0.172436			RicinoidesAtewa	Gluvia	0.759012	0.302601			Carcinoscorpius	Trogulus	0.637657	0.261813
RicinoidesAtewa	RicinoidesKarchii	0.044144	0.030434			RicinoidesAtewa	RicinoidesKarchii	0.142922	0.0973102			Carcinoscorpius	Limulus	0.163865	0.110945
Pseudocellus	Epiperipatus	0.594191	0.227231			Pseudocellus	Peripatopsis	0.798289	0.294786			Tachypleu	Peripatopsis	0.71381	0.281679
Pseudocellus	Euperipatoides	0.519344	0.195712			Pseudocellus	Epiperipatus	1.82113	0.457872			Tachypleu	Epiperipatus	1.89633	0.498341
Pseudocellus	Peripatopsis	0.474404	0.196723			Pseudocellus	Euperipatoides	1.15817	0.35159			Tachypleu	Euperipatoides	1.13179	0.380981
Pseudocellus	Pycnogonum	0.482878	0.20355			Pseudocellus	Alipes	0.81349	0.29565			Tachypleu	Argulus	0.844185	0.31216
Pseudocellus	Anoplodactylus	0.522374	0.192612			Pseudocellus	Scutigera	0.754867	0.269567			Tachypleu	Daphnia	0.846763	0.309995
Pseudocellus	Endeis	0.552107	0.197874			Pseudocellus	Glomeris	0.814745	0.287644			Tachypleu	Calanus	0.984511	0.343069
Pseudocellus	Alipes	0.455986	0.199696			Pseudocellus	Hanseniella	0.812575	0.290252			Tachypleu	Gammarus	0.987426	0.338088
Pseudocellus	Scutigera	0.429213	0.192256			Pseudocellus	Argulus	0.944683	0.32316			Tachypleu	Orchesella	0.924513	0.330318
Pseudocellus	Glomeris	0.464856	0.202605			Pseudocellus	Daphnia	0.951293	0.324383			Tachypleu	Blattella	0.989162	0.340912
Pseudocellus	Hanseniella	0.459959	0.214405			Pseudocellus	Calanus	1.09053	0.344353			Tachypleu	Drosophila	0.948826	0.329611
Pseudocellus	Argulus	0.502618	0.222833			Pseudocellus	Gammarus	1.10505	0.334709			Tachypleu	Tribolium	0.836012	0.306007
Pseudocellus	Gammarus	0.553299	0.245409			Pseudocellus	Orchesella	1.02737	0.327271			Tachypleu	Alipes	0.709578	0.288145
Pseudocellus	Calanus	0.552003	0.199933			Pseudocellus	Blattella	1.06567	0.315023			Tachypleu	Scutigera	0.645143	0.263831
Pseudocellus	Daphnia	0.516289	0.228487			Pseudocellus	Drosophila	1.05597	0.330734			Tachypleu	Glomeris	0.699979	0.275445
Pseudocellus	Blattella	0.556709	0.224662			Pseudocellus	Tribolium	0.934901	0.310548			Tachypleu	Hanseniella	0.69165	0.276027
Pseudocellus	Orchesella	0.632858	0.223455			Pseudocellus	Pycnogonum	0.775077	0.292404			Tachypleu	Pycnogonum	0.670825	0.274328
Pseudocellus	Drosophila	0.576294	0.252006			Pseudocellus	Anoplodactylus	1.09684	0.310051			Tachypleu	Anoplodactylus	1.03179	0.344861
Pseudocellus	Tribolium	0.531191	0.230118			Pseudocellus	Endeis	1.12518	0.313675			Tachypleu	Endeis	1.06071	0.361277
Pseudocellus	Phytoseiulus	0.636513	0.245599			Pseudocellus	Phytoseiulus	0.997958	0.322746			Tachypleu	Neobisium	0.674214	0.283683
Pseudocellus	Dermanyssus	0.678769	0.260597			Pseudocellus	Dermanyssus	1.08078	0.337317			Tachypleu	Synsphyronus	0.676051	0.280628
Pseudocellus	VarroaJac	0.623133	0.260875			Pseudocellus	VarroaDes	1.01927	0.321773			Tachypleu	Haplochernes	0.79019	0.300726
Pseudocellus	VarroaDes	0.628003	0.257761			Pseudocellus	VarroaJac	1.03943	0.332289			Tachypleu	Hesperochernes	0.732871	0.289282
Pseudocellus	Ornithodoros	0.418286	0.188801			Pseudocellus	Ornithodoros	0.701652	0.263585			Tachypleu	Phytoseiulus	0.889104	0.331316
Pseudocellus	Ixodes	0.443726	0.187688			Pseudocellus	Ixodes	0.788485	0.250148			Tachypleu	Dermanyssus	0.986445	0.35106
Pseudocellus	Amblyomma	0.461249	0.189326			Pseudocellus	Amblyomma	0.758329	0.263718			Tachypleu	VarroaDes	0.917066	0.335028
Pseudocellus	Dermacentor	0.45263	0.195028			Pseudocellus	Hyaloma	0.771498	0.265566			Tachypleu	VarroaJac	0.940124	0.348837
Pseudocellus	Hyaloma	0.436408	0.190295			Pseudocellus	Dermacentor	0.778338	0.263115			Tachypleu	Ornithodoros	0.600287	0.244385
Pseudocellus	Rhipicephalus	0.482446	0.191953			Pseudocellus	Rhipicephalus	0.863061	0.283752			Tachypleu	Ixodes	0.695964	0.259598
Pseudocellus	Panonychus	0.615062	0.254072			Pseudocellus	Panonychus	0.96775	0.317874			Tachypleu	Amblyomma	0.66442	0.263715
Pseudocellus	TetranychusCin	0.616891	0.257083			Pseudocellus	TetranychusUrt	0.969628	0.320965			Tachypleu	Hyaloma	0.677896	0.253897
Pseudocellus	TetranychusUrt	0.617591	0.256065			Pseudocellus	TetranychusCin	0.967378	0.319385			Tachypleu	Dermacentor	0.683669	0.265451
Pseudocellus	Dermatophagoides	0.637849	0.252057			Pseudocellus	Dermatophagoides	1.05084	0.324149			Tachypleu	Rhipicephalus	0.781991	0.289653
Pseudocellus	Rhizoglyphus	0.606746	0.244059			Pseudocellus	Rhizoglyphus	0.995551	0.3193			Tachypleu	Panonychus	0.867054	0.32603
Pseudocellus	Hypochthonius	0.518449	0.207867			Pseudocellus	Hypochthonius	0.851182	0.29151			Tachypleu	TetranychusUrt	0.862816	0.326549
Pseudocellus	Steganacarus	0.527228	0.208987			Pseudocellus	Steganacarus	0.874301	0.290499			Tachypleu	TetranychusCin	0.860172	0.325363
Pseudocellus	Achipteria	0.533991	0.218131			Pseudocellus	Achipteria	0.904899	0.295317			Tachypleu	Dermatophagoides	0.948868	0.33507
Pseudocellus	Hermannia	0.537428	0.211362			Pseudocellus	Platynothrus	0.854787	0.288387			Tachypleu	Rhizoglyphus	0.894424	0.330257
Pseudocellus	Nothrus	0.528619	0.213958			Pseudocellus	Hermannia	0.918469	0.294998			Tachypleu	Hypochthonius	0.755815	0.287326
Pseudocellus	Platynothrus	0.518636	0.212968			Pseudocellus	Nothrus	0.875027	0.290373			Tachypleu	Steganacarus	0.781482	0.291285
Pseudocellus	Neobisium	0.489751	0.210735			Pseudocellus	Neobisium	0.771597	0.294396			Tachypleu	Achipteria	0.809083	0.294513
Pseudocellus	Synsphyronus	0.483597	0.214403			Pseudocellus	Synsphyronus	0.770878	0.290344			Tachypleu	Platynothrus	0.75641	0.284218
Pseudocellus	Haplochernes	0.564405	0.216814			Pseudocellus	Haplochernes	0.880802	0.300944			Tachypleu	Hermannia	0.821775	0.291625
Pseudocellus	Hesperochernes	0.541217	0.222182			Pseudocellus	Hesperochernes	0.828531	0.297432			Tachypleu	Nothrus	0.776903	0.286358
Pseudocellus	Metasiro	0.361089	0.154653			Pseudocellus	Metasiro	0.665857	0.267605			Tachypleu	Galeodes	0.624747	0.280537
Pseudocellus	Siro	0.350445	0.164653			Pseudocellus	Siro	0.623623	0.25417			Tachypleu	Eremobates	0.56154	0.260928
Pseudocellus	Larifuga	0.415071	0.177203			Pseudocellus	Larifuga	0.83362	0.29776			Tachypleu	Gluvia	0.806314	0.321003
Pseudocellus	Pachylicus	0.399065	0.167571			Pseudocellus	Pachylicus	0.663185	0.25256			Tachypleu	Metasiro	0.582648	0.253372
Pseudocellus	Protolophus	0.378667	0.185228			Pseudocellus	Hesperonemastoma	0.790259	0.307593			Tachypleu	Siro	0.534024	0.243392
Pseudocellus	Hesperonemastoma	0.397005	0.202145			Pseudocellus	Protolophus	0.757034	0.278945			Tachypleu	Larifuga	0.745867	0.300903
Pseudocellus	Trogulus	0.380836	0.168514			Pseudocellus	Trogulus	0.688862	0.264356			Tachypleu	Pachylicus	0.570971	0.246723
Pseudocellus	Gluvia	0.400353	0.156875			Pseudocellus	Galeodes	0.676	0.286033			Tachypleu	Hesperonemastoma	0.697053	0.28978
Pseudocellus	Eremobates	0.320651	0.174955			Pseudocellus	Eremobates	0.605889	0.269065			Tachypleu	Protolophus	0.669746	0.27776
Pseudocellus	Galeodes	0.349977	0.204211			Pseudocellus	Gluvia	0.82819	0.296037			Tachypleu	Trogulus	0.599648	0.251532
Pseudocellus	RicinoidesKarchii	0.124171	0.0794278			Pseudocellus	RicinoidesKarchii	0.267274	0.146531			Tachypleu	Limulus	0.125856	0.0867979
Pseudocellus	RicinoidesAtewa	0.135401	0.0753046			Pseudocellus	RicinoidesAtewa	0.299426	0.167051			Tachypleu	Carcinoscorpius	0.098521	0.0717428
Cryptocellus	Epiperipatus	0.548373	0.237462			Cryptocellus	Peripatopsis	0.697278	0.272623			RicinoidesKarchii	Peripatopsis	0.726954	0.285114
Cryptocellus	Euperipatoides	0.473526	0.216372			Cryptocellus	Epiperipatus	1.72012	0.462893			RicinoidesKarchii	Epiperipatus	1.90947	0.499789
Cryptocellus	Peripatopsis	0.428586	0.185782			Cryptocellus	Euperipatoides	1.05716	0.35175			RicinoidesKarchii	Euperipatoides	1.14493	0.378338
Cryptocellus	Pycnogonum	0.43706	0.183641			Cryptocellus	Alipes	0.712479	0.272407			RicinoidesKarchii	Argulus	0.857329	0.318136
Cryptocellus	Anoplodactylus	0.476556	0.175444			Cryptocellus	Scutigera	0.653856	0.247425			RicinoidesKarchii	Daphnia	0.859907	0.317762
Cryptocellus	Endeis	0.506289	0.196313			Cryptocellus	Glomeris	0.713734	0.26537			RicinoidesKarchii	Calanus	0.997655	0.340849
Cryptocellus	Alipes	0.410168	0.178005			Cryptocellus	Hanseniella	0.711564	0.268331			RicinoidesKarchii	Gammarus	1.00057	0.345145
Cryptocellus	Scutigera	0.383395	0.165062			Cryptocellus	Argulus	0.843672	0.302855			RicinoidesKarchii	Orchesella	0.937657	0.325553
Cryptocellus	Glomeris	0.419038	0.174734			Cryptocellus	Daphnia	0.850282	0.302695			RicinoidesKarchii	Blattella	1.00231	0.330999
Cryptocellus	Hanseniella	0.414141	0.177917			Cryptocellus	Calanus	0.989519	0.330997			RicinoidesKarchii	Drosophila	0.96197	0.326742
Cryptocellus	Argulus	0.4568	0.179452			Cryptocellus	Gammarus	1.00404	0.335025			RicinoidesKarchii	Tribolium	0.849156	0.306253
Cryptocellus	Gammarus	0.507481	0.214571			Cryptocellus	Orchesella	0.926357	0.315407			RicinoidesKarchii	Alipes	0.722722	0.284926
Cryptocellus	Calanus	0.506185	0.176279			Cryptocellus	Blattella	0.964655	0.319571			RicinoidesKarchii	Scutigera	0.658287	0.26754
Cryptocellus	Daphnia	0.470471	0.19895			Cryptocellus	Drosophila	0.954955	0.318069			RicinoidesKarchii	Glomeris	0.713123	0.279562
Cryptocellus	Blattella	0.510891	0.209369			Cryptocellus	Tribolium	0.83389	0.293313			RicinoidesKarchii	Hanseniella	0.704794	0.281472
Cryptocellus	Orchesella	0.58704	0.208505			Cryptocellus	Pycnogonum	0.674066	0.26791			RicinoidesKarchii	Pycnogonum	0.683969	0.283359
Cryptocellus	Drosophila	0.530476	0.215746			Cryptocellus	Anoplodactylus	0.995827	0.312157			RicinoidesKarchii	Anoplodactylus	1.04493	0.326696
Cryptocellus	Tribolium	0.485373	0.201298			Cryptocellus	Endeis	1.02416	0.333616			RicinoidesKarchii	Endeis	1.07386	0.343392
Cryptocellus	Phytoseiulus	0.590695	0.230376			Cryptocellus	Phytoseiulus	0.896947	0.319991			RicinoidesKarchii	Neobisium	0.687358	0.280554
Cryptocellus	Dermanyssus	0.632951	0.24462			Cryptocellus	Dermanyssus	0.979771	0.335963			RicinoidesKarchii	Synsphyronus	0.689195	0.277666
Cryptocellus	VarroaJac	0.577315	0.234066			Cryptocellus	VarroaDes	0.918261	0.32245			RicinoidesKarchii	Haplochernes	0.803334	0.293797
Cryptocellus	VarroaDes	0.582185	0.231892			Cryptocellus	VarroaJac	0.938414	0.338026			RicinoidesKarchii	Hesperochernes	0.746015	0.29061
Cryptocellus	Ornithodoros	0.372468	0.162504			Cryptocellus	Ornithodoros	0.600641	0.239756			RicinoidesKarchii	Phytoseiulus	0.902248	0.324478
Cryptocellus	Ixodes	0.397908	0.161762			Cryptocellus	Ixodes	0.687474	0.247161			RicinoidesKarchii	Dermanyssus	0.999589	0.343522
Cryptocellus	Amblyomma	0.415431	0.165443			Cryptocellus	Amblyomma	0.657318	0.251462			RicinoidesKarchii	VarroaDes	0.93021	0.329482
Cryptocellus	Dermacentor	0.406812	0.167162			Cryptocellus	Hyaloma	0.670487	0.246995			RicinoidesKarchii	VarroaJac	0.953268	0.347912
Cryptocellus	Hyaloma	0.39059	0.165928			Cryptocellus	Dermacentor	0.677327	0.254218			RicinoidesKarchii	Ornithodoros	0.613431	0.252495
Cryptocellus	Rhipicephalus	0.436628	0.191438			Cryptocellus	Rhipicephalus	0.76205	0.275958			RicinoidesKarchii	Ixodes	0.709108	0.260853
Cryptocellus	Panonychus	0.569244	0.226939			Cryptocellus	Panonychus	0.866739	0.31584			RicinoidesKarchii	Amblyomma	0.677564	0.263411
Cryptocellus	TetranychusCin	0.571073	0.22927			Cryptocellus	TetranychusUrt	0.868617	0.313001			RicinoidesKarchii	Hyaloma	0.69104	0.257973
Cryptocellus	TetranychusUrt	0.571773	0.229128			Cryptocellus	TetranychusCin	0.866367	0.312564			RicinoidesKarchii	Dermacentor	0.696813	0.261794
Cryptocellus	Dermatophagoides	0.592031	0.23043			Cryptocellus	Dermatophagoides	0.949825	0.315758			RicinoidesKarchii	Rhipicephalus	0.795135	0.29479
Cryptocellus	Rhizoglyphus	0.560928	0.219955			Cryptocellus	Rhizoglyphus	0.89454	0.316358			RicinoidesKarchii	Panonychus	0.880198	0.324881
Cryptocellus	Hypochthonius	0.472631	0.185046			Cryptocellus	Hypochthonius	0.750171	0.273746			RicinoidesKarchii	TetranychusUrt	0.87596	0.321155
Cryptocellus	Steganacarus	0.48141	0.189298			Cryptocellus	Steganacarus	0.77329	0.278392			RicinoidesKarchii	TetranychusCin	0.873316	0.320043
Cryptocellus	Achipteria	0.488173	0.191828			Cryptocellus	Achipteria	0.803888	0.282815			RicinoidesKarchii	Dermatophagoides	0.962012	0.322814
Cryptocellus	Hermannia	0.49161	0.191948			Cryptocellus	Platynothrus	0.753776	0.272967			RicinoidesKarchii	Rhizoglyphus	0.907568	0.32419
Cryptocellus	Nothrus	0.482801	0.190767			Cryptocellus	Hermannia	0.817458	0.281079			RicinoidesKarchii	Hypochthonius	0.768959	0.286992
Cryptocellus	Platynothrus	0.472818	0.186667			Cryptocellus	Nothrus	0.774016	0.275861			RicinoidesKarchii	Steganacarus	0.794626	0.286416
Cryptocellus	Neobisium	0.443933	0.191238			Cryptocellus	Neobisium	0.670586	0.272527			RicinoidesKarchii	Achipteria	0.822227	0.296762
Cryptocellus	Synsphyronus	0.437779	0.188966			Cryptocellus	Synsphyronus	0.669867	0.269139			RicinoidesKarchii	Platynothrus	0.769554	0.283883
Cryptocellus	Haplochernes	0.518587	0.216409			Cryptocellus	Haplochernes	0.779791	0.281705			RicinoidesKarchii	Hermannia	0.834919	0.29365
Cryptocellus	Hesperochernes	0.495399	0.201744			Cryptocellus	Hesperochernes	0.72752	0.272462			RicinoidesKarchii	Nothrus	0.790047	0.288241
Cryptocellus	Metasiro	0.315271	0.146436			Cryptocellus	Metasiro	0.564846	0.235899			RicinoidesKarchii	Galeodes	0.637891	0.280044
Cryptocellus	Siro	0.304627	0.137032			Cryptocellus	Siro	0.522612	0.222796			RicinoidesKarchii	Eremobates	0.574684	0.254736
Cryptocellus	Larifuga	0.369253	0.159766			Cryptocellus	Larifuga	0.732609	0.284809			RicinoidesKarchii	Gluvia	0.819458	0.314835
Cryptocellus	Pachylicus	0.353247	0.160848			Cryptocellus	Pachylicus	0.562174	0.229645			RicinoidesKarchii	Metasiro	0.595792	0.250512
Cryptocellus	Protolophus	0.332849	0.1483			Cryptocellus	Hesperonemastoma	0.689248	0.285073			RicinoidesKarchii	Siro	0.547168	0.240935
Cryptocellus	Hesperonemastoma	0.351187	0.159631			Cryptocellus	Protolophus	0.656023	0.260411			RicinoidesKarchii	Larifuga	0.759011	0.29488
Cryptocellus	Trogulus	0.335018	0.148189			Cryptocellus	Trogulus	0.587851	0.235172			RicinoidesKarchii	Pachylicus	0.584115	0.240706
Cryptocellus	Gluvia	0.354535	0.175848			Cryptocellus	Galeodes	0.574989	0.266773			RicinoidesKarchii	Hesperonemastoma	0.710197	0.288382
Cryptocellus	Eremobates	0.274833	0.145666			Cryptocellus	Eremobates	0.504878	0.242531			RicinoidesKarchii	Protolophus	0.68289	0.267125
Cryptocellus	Galeodes	0.304159	0.172936			Cryptocellus	Gluvia	0.727179	0.296992			RicinoidesKarchii	Trogulus	0.612792	0.250748
Cryptocellus	RicinoidesKarchii	0.078353	0.0490259			Cryptocellus	RicinoidesKarchii	0.166263	0.100181			RicinoidesKarchii	Limulus	0.452052	0.231373
Cryptocellus	RicinoidesAtewa	0.089583	0.0565254			Cryptocellus	RicinoidesAtewa	0.198415	0.120339			RicinoidesKarchii	Carcinoscorpius	0.482265	0.226905
Cryptocellus	Pseudocellus	0.112978	0.0735192			Cryptocellus	Pseudocellus	0.243655	0.142526			RicinoidesKarchii	Tachypleu	0.444256	0.228196
CryptocellusBecki	Epiperipatus	0.547245	0.228508			CryptocellusBecki	Peripatopsis	0.697249	0.269123			RicinoidesAtewa	Peripatopsis	0.762628	0.29261
CryptocellusBecki	Euperipatoides	0.472398	0.211781			CryptocellusBecki	Epiperipatus	1.72009	0.457992			RicinoidesAtewa	Epiperipatus	1.94514	0.521075
CryptocellusBecki	Peripatopsis	0.427458	0.184312			CryptocellusBecki	Euperipatoides	1.05713	0.343912			RicinoidesAtewa	Euperipatoides	1.18061	0.381237
CryptocellusBecki	Pycnogonum	0.435932	0.181727			CryptocellusBecki	Alipes	0.71245	0.269095			RicinoidesAtewa	Argulus	0.893003	0.323403
CryptocellusBecki	Anoplodactylus	0.475428	0.175758			CryptocellusBecki	Scutigera	0.653827	0.245002			RicinoidesAtewa	Daphnia	0.895581	0.320444
CryptocellusBecki	Endeis	0.505161	0.190254			CryptocellusBecki	Glomeris	0.713705	0.261754			RicinoidesAtewa	Calanus	1.03333	0.349725
CryptocellusBecki	Alipes	0.40904	0.177505			CryptocellusBecki	Hanseniella	0.711535	0.263546			RicinoidesAtewa	Gammarus	1.03624	0.349288
CryptocellusBecki	Scutigera	0.382267	0.164461			CryptocellusBecki	Argulus	0.843643	0.301935			RicinoidesAtewa	Orchesella	0.973331	0.325839
CryptocellusBecki	Glomeris	0.41791	0.173732			CryptocellusBecki	Daphnia	0.850253	0.301196			RicinoidesAtewa	Blattella	1.03798	0.34031
CryptocellusBecki	Hanseniella	0.413013	0.179412			CryptocellusBecki	Calanus	0.98949	0.330539			RicinoidesAtewa	Drosophila	0.997644	0.33219
CryptocellusBecki	Argulus	0.455672	0.178672			CryptocellusBecki	Gammarus	1.00402	0.333048			RicinoidesAtewa	Tribolium	0.88483	0.314629
CryptocellusBecki	Gammarus	0.506353	0.213985			CryptocellusBecki	Orchesella	0.926328	0.313317			RicinoidesAtewa	Alipes	0.758396	0.284488
CryptocellusBecki	Calanus	0.505057	0.176456			CryptocellusBecki	Blattella	0.964626	0.319557			RicinoidesAtewa	Scutigera	0.693961	0.270589
CryptocellusBecki	Daphnia	0.469343	0.196761			CryptocellusBecki	Drosophila	0.954926	0.317806			RicinoidesAtewa	Glomeris	0.748797	0.286822
CryptocellusBecki	Blattella	0.509763	0.207515			CryptocellusBecki	Tribolium	0.833861	0.293454			RicinoidesAtewa	Hanseniella	0.740468	0.291685
CryptocellusBecki	Orchesella	0.585912	0.20772			CryptocellusBecki	Pycnogonum	0.674037	0.266342			RicinoidesAtewa	Pycnogonum	0.719643	0.293821
CryptocellusBecki	Drosophila	0.529348	0.215947			CryptocellusBecki	Anoplodactylus	0.995798	0.311141			RicinoidesAtewa	Anoplodactylus	1.08061	0.34352
CryptocellusBecki	Tribolium	0.484245	0.200647			CryptocellusBecki	Endeis	1.02414	0.324046			RicinoidesAtewa	Endeis	1.10953	0.347652
CryptocellusBecki	Phytoseiulus	0.589567	0.231934			CryptocellusBecki	Phytoseiulus	0.896918	0.318811			RicinoidesAtewa	Neobisium	0.723032	0.287675
CryptocellusBecki	Dermanyssus	0.631823	0.244946			CryptocellusBecki	Dermanyssus	0.979742	0.33142			RicinoidesAtewa	Synsphyronus	0.724869	0.289722
CryptocellusBecki	VarroaJac	0.576187	0.235074			CryptocellusBecki	VarroaDes	0.918232	0.321962			RicinoidesAtewa	Haplochernes	0.839008	0.301044
CryptocellusBecki	VarroaDes	0.581057	0.233624			CryptocellusBecki	VarroaJac	0.938385	0.337033			RicinoidesAtewa	Hesperochernes	0.781689	0.294657
CryptocellusBecki	Ornithodoros	0.37134	0.160791			CryptocellusBecki	Ornithodoros	0.600612	0.239405			RicinoidesAtewa	Phytoseiulus	0.937922	0.329827
CryptocellusBecki	Ixodes	0.39678	0.161153			CryptocellusBecki	Ixodes	0.687445	0.244841			RicinoidesAtewa	Dermanyssus	1.03526	0.348999
CryptocellusBecki	Amblyomma	0.414303	0.163381			CryptocellusBecki	Amblyomma	0.657289	0.248135			RicinoidesAtewa	VarroaDes	0.965884	0.331801
CryptocellusBecki	Dermacentor	0.405684	0.167267			CryptocellusBecki	Hyaloma	0.670458	0.245951			RicinoidesAtewa	VarroaJac	0.988942	0.353059
CryptocellusBecki	Hyaloma	0.389462	0.165285			CryptocellusBecki	Dermacentor	0.677298	0.25283			RicinoidesAtewa	Ornithodoros	0.649105	0.261498
CryptocellusBecki	Rhipicephalus	0.4355	0.187698			CryptocellusBecki	Rhipicephalus	0.762021	0.270994			RicinoidesAtewa	Ixodes	0.744782	0.265619
CryptocellusBecki	Panonychus	0.568116	0.229107			CryptocellusBecki	Panonychus	0.86671	0.314884			RicinoidesAtewa	Amblyomma	0.713238	0.279254
CryptocellusBecki	TetranychusCin	0.569945	0.23001			CryptocellusBecki	TetranychusUrt	0.868588	0.312383			RicinoidesAtewa	Hyaloma	0.726714	0.273125
CryptocellusBecki	TetranychusUrt	0.570645	0.230224			CryptocellusBecki	TetranychusCin	0.866338	0.312091			RicinoidesAtewa	Dermacentor	0.732487	0.278759
CryptocellusBecki	Dermatophagoides	0.590903	0.230435			CryptocellusBecki	Dermatophagoides	0.949796	0.320495			RicinoidesAtewa	Rhipicephalus	0.830809	0.303741
CryptocellusBecki	Rhizoglyphus	0.5598	0.220808			CryptocellusBecki	Rhizoglyphus	0.894511	0.319896			RicinoidesAtewa	Panonychus	0.915872	0.333152
CryptocellusBecki	Hypochthonius	0.471503	0.18661			CryptocellusBecki	Hypochthonius	0.750142	0.271593			RicinoidesAtewa	TetranychusUrt	0.911634	0.327814
CryptocellusBecki	Steganacarus	0.480282	0.190899			CryptocellusBecki	Steganacarus	0.773261	0.277753			RicinoidesAtewa	TetranychusCin	0.90899	0.325321
CryptocellusBecki	Achipteria	0.487045	0.193068			CryptocellusBecki	Achipteria	0.803859	0.282161			RicinoidesAtewa	Dermatophagoides	0.997686	0.334245
CryptocellusBecki	Hermannia	0.490482	0.192259			CryptocellusBecki	Platynothrus	0.753747	0.271802			RicinoidesAtewa	Rhizoglyphus	0.943242	0.331074
CryptocellusBecki	Nothrus	0.481673	0.191833			CryptocellusBecki	Hermannia	0.817429	0.280171			RicinoidesAtewa	Hypochthonius	0.804633	0.296384
CryptocellusBecki	Platynothrus	0.47169	0.187581			CryptocellusBecki	Nothrus	0.773987	0.275218			RicinoidesAtewa	Steganacarus	0.8303	0.302809
CryptocellusBecki	Neobisium	0.442805	0.192511			CryptocellusBecki	Neobisium	0.670557	0.273983			RicinoidesAtewa	Achipteria	0.857901	0.303884
CryptocellusBecki	Synsphyronus	0.436651	0.187902			CryptocellusBecki	Synsphyronus	0.669838	0.267478			RicinoidesAtewa	Platynothrus	0.805228	0.295232
CryptocellusBecki	Haplochernes	0.517459	0.213045			CryptocellusBecki	Haplochernes	0.779762	0.282703			RicinoidesAtewa	Hermannia	0.870593	0.301744
CryptocellusBecki	Hesperochernes	0.494271	0.200531			CryptocellusBecki	Hesperochernes	0.727491	0.274875			RicinoidesAtewa	Nothrus	0.825721	0.294684
CryptocellusBecki	Metasiro	0.314143	0.146733			CryptocellusBecki	Metasiro	0.564817	0.236498			RicinoidesAtewa	Galeodes	0.673565	0.284224
CryptocellusBecki	Siro	0.303499	0.13543			CryptocellusBecki	Siro	0.522583	0.225662			RicinoidesAtewa	Eremobates	0.610358	0.264343
CryptocellusBecki	Larifuga	0.368125	0.158951			CryptocellusBecki	Larifuga	0.73258	0.280818			RicinoidesAtewa	Gluvia	0.855132	0.319397
CryptocellusBecki	Pachylicus	0.352119	0.156963			CryptocellusBecki	Pachylicus	0.562145	0.228031			RicinoidesAtewa	Metasiro	0.631466	0.264165
CryptocellusBecki	Protolophus	0.331721	0.149268			CryptocellusBecki	Hesperonemastoma	0.689219	0.284835			RicinoidesAtewa	Siro	0.582842	0.253711
CryptocellusBecki	Hesperonemastoma	0.350059	0.158594			CryptocellusBecki	Protolophus	0.655994	0.263013			RicinoidesAtewa	Larifuga	0.794685	0.307636
CryptocellusBecki	Trogulus	0.33389	0.147982			CryptocellusBecki	Trogulus	0.587822	0.23486			RicinoidesAtewa	Pachylicus	0.619789	0.25531
CryptocellusBecki	Gluvia	0.353407	0.171534			CryptocellusBecki	Galeodes	0.57496	0.267722			RicinoidesAtewa	Hesperonemastoma	0.745871	0.309691
CryptocellusBecki	Eremobates	0.273705	0.144219			CryptocellusBecki	Eremobates	0.504849	0.240127			RicinoidesAtewa	Protolophus	0.718564	0.287933
CryptocellusBecki	Galeodes	0.303031	0.17037			CryptocellusBecki	Gluvia	0.72715	0.292157			RicinoidesAtewa	Trogulus	0.648466	0.266129
CryptocellusBecki	RicinoidesKarchii	0.077225	0.0505856			CryptocellusBecki	RicinoidesKarchii	0.166234	0.101195			RicinoidesAtewa	Limulus	0.487726	0.242765
CryptocellusBecki	RicinoidesAtewa	0.088455	0.0556311			CryptocellusBecki	RicinoidesAtewa	0.198386	0.118416			RicinoidesAtewa	Carcinoscorpius	0.517939	0.246128
CryptocellusBecki	Pseudocellus	0.11185	0.0740695			CryptocellusBecki	Pseudocellus	0.243626	0.140077			RicinoidesAtewa	Tachypleu	0.47993	0.240604
CryptocellusBecki	Cryptocellus	0.037802	0.0277247			CryptocellusBecki	Cryptocellus	0.085663	0.0601945			RicinoidesAtewa	RicinoidesKarchii	0.151694	0.104991
Limulus	Epiperipatus	0.552979	0.247273			Limulus	Peripatopsis	0.698102	0.27478			Pseudocellus	Peripatopsis	0.843582	0.309798
Limulus	Euperipatoides	0.478132	0.221757			Limulus	Epiperipatus	1.72095	0.463967			Pseudocellus	Epiperipatus	2.0261	0.494553
Limulus	Peripatopsis	0.433192	0.18469			Limulus	Euperipatoides	1.05798	0.351576			Pseudocellus	Euperipatoides	1.26156	0.379945
Limulus	Pycnogonum	0.441666	0.17855			Limulus	Alipes	0.713303	0.274647			Pseudocellus	Argulus	0.973957	0.337773
Limulus	Anoplodactylus	0.481162	0.179404			Limulus	Scutigera	0.65468	0.256677			Pseudocellus	Daphnia	0.976535	0.338888
Limulus	Endeis	0.510895	0.200701			Limulus	Glomeris	0.714558	0.271316			Pseudocellus	Calanus	1.11428	0.356482
Limulus	Alipes	0.414774	0.179012			Limulus	Hanseniella	0.712388	0.275135			Pseudocellus	Gammarus	1.1172	0.341738
Limulus	Scutigera	0.388001	0.167434			Limulus	Argulus	0.844496	0.304813			Pseudocellus	Orchesella	1.05428	0.337873
Limulus	Glomeris	0.423644	0.175488			Limulus	Daphnia	0.851106	0.305449			Pseudocellus	Blattella	1.11893	0.334932
Limulus	Hanseniella	0.418747	0.175789			Limulus	Calanus	0.990343	0.333056			Pseudocellus	Drosophila	1.0786	0.341617
Limulus	Argulus	0.461406	0.178153			Limulus	Gammarus	1.00487	0.332598			Pseudocellus	Tribolium	0.965784	0.324605
Limulus	Gammarus	0.512087	0.194506			Limulus	Orchesella	0.927181	0.322772			Pseudocellus	Alipes	0.83935	0.313094
Limulus	Calanus	0.510791	0.170272			Limulus	Blattella	0.965479	0.324304			Pseudocellus	Scutigera	0.774915	0.284626
Limulus	Daphnia	0.475077	0.19102			Limulus	Drosophila	0.955779	0.325124			Pseudocellus	Glomeris	0.829751	0.300186
Limulus	Blattella	0.515497	0.206898			Limulus	Tribolium	0.834714	0.298858			Pseudocellus	Hanseniella	0.821422	0.3004
Limulus	Orchesella	0.591646	0.211668			Limulus	Pycnogonum	0.67489	0.2708			Pseudocellus	Pycnogonum	0.800597	0.306312
Limulus	Drosophila	0.535082	0.208278			Limulus	Anoplodactylus	0.996651	0.316635			Pseudocellus	Anoplodactylus	1.16156	0.337518
Limulus	Tribolium	0.489979	0.19555			Limulus	Endeis	1.02499	0.338699			Pseudocellus	Endeis	1.19049	0.32757
Limulus	Phytoseiulus	0.595301	0.231575			Limulus	Phytoseiulus	0.897771	0.321256			Pseudocellus	Neobisium	0.803986	0.30425
Limulus	Dermanyssus	0.637557	0.241814			Limulus	Dermanyssus	0.980595	0.338253			Pseudocellus	Synsphyronus	0.805823	0.300204
Limulus	VarroaJac	0.581921	0.234687			Limulus	VarroaDes	0.919085	0.32732			Pseudocellus	Haplochernes	0.919962	0.308511
Limulus	VarroaDes	0.586791	0.231595			Limulus	VarroaJac	0.939238	0.339069			Pseudocellus	Hesperochernes	0.862643	0.308846
Limulus	Ornithodoros	0.377074	0.165784			Limulus	Ornithodoros	0.601465	0.242486			Pseudocellus	Phytoseiulus	1.01888	0.32949
Limulus	Ixodes	0.402514	0.168348			Limulus	Ixodes	0.688298	0.252294			Pseudocellus	Dermanyssus	1.11622	0.347831
Limulus	Amblyomma	0.420037	0.169088			Limulus	Amblyomma	0.658142	0.255321			Pseudocellus	VarroaDes	1.04684	0.328494
Limulus	Dermacentor	0.411418	0.171416			Limulus	Hyaloma	0.671311	0.249216			Pseudocellus	VarroaJac	1.0699	0.341543
Limulus	Hyaloma	0.395196	0.168903			Limulus	Dermacentor	0.678151	0.255826			Pseudocellus	Ornithodoros	0.730059	0.275636
Limulus	Rhipicephalus	0.441234	0.196991			Limulus	Rhipicephalus	0.762874	0.278621			Pseudocellus	Ixodes	0.825736	0.262925
Limulus	Panonychus	0.57385	0.228013			Limulus	Panonychus	0.867563	0.324055			Pseudocellus	Amblyomma	0.794192	0.27764
Limulus	TetranychusCin	0.575679	0.232202			Limulus	TetranychusUrt	0.869441	0.326984			Pseudocellus	Hyaloma	0.807668	0.278855
Limulus	TetranychusUrt	0.576379	0.231063			Limulus	TetranychusCin	0.867191	0.325077			Pseudocellus	Dermacentor	0.813441	0.276165
Limulus	Dermatophagoides	0.596637	0.231926			Limulus	Dermatophagoides	0.950649	0.327114			Pseudocellus	Rhipicephalus	0.911763	0.301779
Limulus	Rhizoglyphus	0.565534	0.221046			Limulus	Rhizoglyphus	0.895364	0.321231			Pseudocellus	Panonychus	0.996826	0.327997
Limulus	Hypochthonius	0.477237	0.188317			Limulus	Hypochthonius	0.750995	0.282602			Pseudocellus	TetranychusUrt	0.992588	0.328252
Limulus	Steganacarus	0.486016	0.192458			Limulus	Steganacarus	0.774114	0.286918			Pseudocellus	TetranychusCin	0.989944	0.326282
Limulus	Achipteria	0.492779	0.194701			Limulus	Achipteria	0.804712	0.289716			Pseudocellus	Dermatophagoides	1.07864	0.331175
Limulus	Hermannia	0.496216	0.193322			Limulus	Platynothrus	0.7546	0.279709			Pseudocellus	Rhizoglyphus	1.0242	0.327703
Limulus	Nothrus	0.487407	0.19313			Limulus	Hermannia	0.818282	0.285529			Pseudocellus	Hypochthonius	0.885587	0.305243
Limulus	Platynothrus	0.477424	0.188797			Limulus	Nothrus	0.77484	0.280724			Pseudocellus	Steganacarus	0.911254	0.303683
Limulus	Neobisium	0.448539	0.196609			Limulus	Neobisium	0.67141	0.287229			Pseudocellus	Achipteria	0.938855	0.308066
Limulus	Synsphyronus	0.442385	0.193202			Limulus	Synsphyronus	0.670691	0.279814			Pseudocellus	Platynothrus	0.886182	0.300475
Limulus	Haplochernes	0.523193	0.217039			Limulus	Haplochernes	0.780615	0.29776			Pseudocellus	Hermannia	0.951547	0.307221
Limulus	Hesperochernes	0.500005	0.203251			Limulus	Hesperochernes	0.728344	0.284588			Pseudocellus	Nothrus	0.906675	0.303163
Limulus	Metasiro	0.319877	0.154857			Limulus	Metasiro	0.56567	0.24494			Pseudocellus	Galeodes	0.754519	0.298776
Limulus	Siro	0.309233	0.144716			Limulus	Siro	0.523436	0.238531			Pseudocellus	Eremobates	0.691312	0.286426
Limulus	Larifuga	0.373859	0.167626			Limulus	Larifuga	0.733433	0.293441			Pseudocellus	Gluvia	0.936086	0.31788
Limulus	Pachylicus	0.357853	0.165221			Limulus	Pachylicus	0.562998	0.240161			Pseudocellus	Metasiro	0.71242	0.283629
Limulus	Protolophus	0.337455	0.154066			Limulus	Hesperonemastoma	0.690072	0.291811			Pseudocellus	Siro	0.663796	0.270702
Limulus	Hesperonemastoma	0.355793	0.166214			Limulus	Protolophus	0.656847	0.27497			Pseudocellus	Larifuga	0.875639	0.307348
Limulus	Trogulus	0.339624	0.153309			Limulus	Trogulus	0.588675	0.247065			Pseudocellus	Pachylicus	0.700743	0.265445
Limulus	Gluvia	0.383025	0.18901			Limulus	Galeodes	0.615081	0.280133			Pseudocellus	Hesperonemastoma	0.826825	0.313092
Limulus	Eremobates	0.303323	0.151699			Limulus	Eremobates	0.54497	0.257198			Pseudocellus	Protolophus	0.799518	0.290506
Limulus	Galeodes	0.332649	0.178152			Limulus	Gluvia	0.767271	0.3041			Pseudocellus	Trogulus	0.72942	0.279642
Limulus	RicinoidesKarchii	0.283581	0.1389			Limulus	RicinoidesKarchii	0.482039	0.222475			Pseudocellus	Limulus	0.56868	0.255969
Limulus	RicinoidesAtewa	0.294811	0.142329			Limulus	RicinoidesAtewa	0.514191	0.231797			Pseudocellus	Carcinoscorpius	0.598893	0.267394
Limulus	Pseudocellus	0.336136	0.166079			Limulus	Pseudocellus	0.583369	0.242382			Pseudocellus	Tachypleu	0.560884	0.258366
Limulus	Cryptocellus	0.290318	0.140595			Limulus	Cryptocellus	0.482358	0.216976			Pseudocellus	RicinoidesKarchii	0.289364	0.160209
Limulus	CryptocellusBecki	0.28919	0.139545			Limulus	CryptocellusBecki	0.482329	0.215495			Pseudocellus	RicinoidesAtewa	0.325038	0.182508
Carcinoscorpius	Epiperipatus	0.59055	0.258469			Carcinoscorpius	Peripatopsis	0.735136	0.279713			Cryptocellus	Peripatopsis	0.727509	0.282174
Carcinoscorpius	Euperipatoides	0.515703	0.218304			Carcinoscorpius	Epiperipatus	1.75798	0.490062			Cryptocellus	Epiperipatus	1.91003	0.502918
Carcinoscorpius	Peripatopsis	0.470763	0.187411			Carcinoscorpius	Euperipatoides	1.09501	0.366584			Cryptocellus	Euperipatoides	1.14549	0.378915
Carcinoscorpius	Pycnogonum	0.479237	0.183415			Carcinoscorpius	Alipes	0.750337	0.286513			Cryptocellus	Argulus	0.857884	0.31281
Carcinoscorpius	Anoplodactylus	0.518733	0.182195			Carcinoscorpius	Scutigera	0.691714	0.261554			Cryptocellus	Daphnia	0.860462	0.312021
Carcinoscorpius	Endeis	0.548466	0.21142			Carcinoscorpius	Glomeris	0.751592	0.274227			Cryptocellus	Calanus	0.99821	0.339586
Carcinoscorpius	Alipes	0.452345	0.184851			Carcinoscorpius	Hanseniella	0.749422	0.274717			Cryptocellus	Gammarus	1.00113	0.341247
Carcinoscorpius	Scutigera	0.425572	0.173333			Carcinoscorpius	Argulus	0.88153	0.304578			Cryptocellus	Orchesella	0.938212	0.322561
Carcinoscorpius	Glomeris	0.461215	0.171936			Carcinoscorpius	Daphnia	0.88814	0.303566			Cryptocellus	Blattella	1.00286	0.337954
Carcinoscorpius	Hanseniella	0.456318	0.170431			Carcinoscorpius	Calanus	1.02738	0.332458			Cryptocellus	Drosophila	0.962525	0.326364
Carcinoscorpius	Argulus	0.498977	0.184437			Carcinoscorpius	Gammarus	1.0419	0.332255			Cryptocellus	Tribolium	0.849711	0.302741
Carcinoscorpius	Gammarus	0.549658	0.194346			Carcinoscorpius	Orchesella	0.964215	0.319871			Cryptocellus	Alipes	0.723277	0.284456
Carcinoscorpius	Calanus	0.548362	0.17456			Carcinoscorpius	Blattella	1.00251	0.334014			Cryptocellus	Scutigera	0.658842	0.258035
Carcinoscorpius	Daphnia	0.512648	0.195113			Carcinoscorpius	Drosophila	0.992813	0.326372			Cryptocellus	Glomeris	0.713678	0.273527
Carcinoscorpius	Blattella	0.553068	0.216937			Carcinoscorpius	Tribolium	0.871748	0.303208			Cryptocellus	Hanseniella	0.705349	0.274801
Carcinoscorpius	Orchesella	0.629217	0.2157			Carcinoscorpius	Pycnogonum	0.711924	0.273959			Cryptocellus	Pycnogonum	0.684524	0.276417
Carcinoscorpius	Drosophila	0.572653	0.201462			Carcinoscorpius	Anoplodactylus	1.03368	0.334091			Cryptocellus	Anoplodactylus	1.04549	0.338429
Carcinoscorpius	Tribolium	0.52755	0.197159			Carcinoscorpius	Endeis	1.06202	0.354412			Cryptocellus	Endeis	1.07441	0.350628
Carcinoscorpius	Phytoseiulus	0.632872	0.228321			Carcinoscorpius	Phytoseiulus	0.934805	0.329862			Cryptocellus	Neobisium	0.687913	0.277426
Carcinoscorpius	Dermanyssus	0.675128	0.242607			Carcinoscorpius	Dermanyssus	1.01763	0.344293			Cryptocellus	Synsphyronus	0.68975	0.274724
Carcinoscorpius	VarroaJac	0.619492	0.239555			Carcinoscorpius	VarroaDes	0.956119	0.329404			Cryptocellus	Haplochernes	0.803889	0.288451
Carcinoscorpius	VarroaDes	0.624362	0.237816			Carcinoscorpius	VarroaJac	0.976272	0.345391			Cryptocellus	Hesperochernes	0.74657	0.278243
Carcinoscorpius	Ornithodoros	0.414645	0.171164			Carcinoscorpius	Ornithodoros	0.638499	0.247886			Cryptocellus	Phytoseiulus	0.902803	0.326465
Carcinoscorpius	Ixodes	0.440085	0.178399			Carcinoscorpius	Ixodes	0.725332	0.259331			Cryptocellus	Dermanyssus	1.00014	0.344411
Carcinoscorpius	Amblyomma	0.457608	0.174627			Carcinoscorpius	Amblyomma	0.695176	0.259295			Cryptocellus	VarroaDes	0.930765	0.32981
Carcinoscorpius	Dermacentor	0.448989	0.176724			Carcinoscorpius	Hyaloma	0.708345	0.253496			Cryptocellus	VarroaJac	0.953823	0.3483
Carcinoscorpius	Hyaloma	0.432767	0.174455			Carcinoscorpius	Dermacentor	0.715185	0.264284			Cryptocellus	Ornithodoros	0.613986	0.246991
Carcinoscorpius	Rhipicephalus	0.478805	0.198381			Carcinoscorpius	Rhipicephalus	0.799908	0.287825			Cryptocellus	Ixodes	0.709663	0.257087
Carcinoscorpius	Panonychus	0.611421	0.235982			Carcinoscorpius	Panonychus	0.904597	0.324134			Cryptocellus	Amblyomma	0.678119	0.262007
Carcinoscorpius	TetranychusCin	0.61325	0.236157			Carcinoscorpius	TetranychusUrt	0.906475	0.322385			Cryptocellus	Hyaloma	0.691595	0.255637
Carcinoscorpius	TetranychusUrt	0.61395	0.23321			Carcinoscorpius	TetranychusCin	0.904225	0.322142			Cryptocellus	Dermacentor	0.697368	0.264063
Carcinoscorpius	Dermatophagoides	0.634208	0.23303			Carcinoscorpius	Dermatophagoides	0.987683	0.329214			Cryptocellus	Rhipicephalus	0.79569	0.290939
Carcinoscorpius	Rhizoglyphus	0.603105	0.222182			Carcinoscorpius	Rhizoglyphus	0.932398	0.325186			Cryptocellus	Panonychus	0.880753	0.324129
Carcinoscorpius	Hypochthonius	0.514808	0.192639			Carcinoscorpius	Hypochthonius	0.788029	0.284927			Cryptocellus	TetranychusUrt	0.876515	0.317955
Carcinoscorpius	Steganacarus	0.523587	0.195349			Carcinoscorpius	Steganacarus	0.811148	0.287201			Cryptocellus	TetranychusCin	0.873871	0.317367
Carcinoscorpius	Achipteria	0.53035	0.198513			Carcinoscorpius	Achipteria	0.841746	0.292392			Cryptocellus	Dermatophagoides	0.962567	0.321144
Carcinoscorpius	Hermannia	0.533787	0.197804			Carcinoscorpius	Platynothrus	0.791634	0.281178			Cryptocellus	Rhizoglyphus	0.908123	0.323219
Carcinoscorpius	Nothrus	0.524978	0.201291			Carcinoscorpius	Hermannia	0.855316	0.288901			Cryptocellus	Hypochthonius	0.769514	0.283421
Carcinoscorpius	Platynothrus	0.514995	0.194483			Carcinoscorpius	Nothrus	0.811874	0.285684			Cryptocellus	Steganacarus	0.795181	0.287747
Carcinoscorpius	Neobisium	0.48611	0.192177			Carcinoscorpius	Neobisium	0.708444	0.286661			Cryptocellus	Achipteria	0.822782	0.292557
Carcinoscorpius	Synsphyronus	0.479956	0.196383			Carcinoscorpius	Synsphyronus	0.707725	0.282079			Cryptocellus	Platynothrus	0.770109	0.281579
Carcinoscorpius	Haplochernes	0.560764	0.221252			Carcinoscorpius	Haplochernes	0.817649	0.294051			Cryptocellus	Hermannia	0.835474	0.290273
Carcinoscorpius	Hesperochernes	0.537576	0.191126			Carcinoscorpius	Hesperochernes	0.765378	0.281538			Cryptocellus	Nothrus	0.790602	0.285318
Carcinoscorpius	Metasiro	0.357448	0.167149			Carcinoscorpius	Metasiro	0.602704	0.252927			Cryptocellus	Galeodes	0.638446	0.275248
Carcinoscorpius	Siro	0.346804	0.154354			Carcinoscorpius	Siro	0.56047	0.248265			Cryptocellus	Eremobates	0.575239	0.255518
Carcinoscorpius	Larifuga	0.41143	0.183452			Carcinoscorpius	Larifuga	0.770467	0.307372			Cryptocellus	Gluvia	0.820013	0.316778
Carcinoscorpius	Pachylicus	0.395424	0.180867			Carcinoscorpius	Pachylicus	0.600032	0.25228			Cryptocellus	Metasiro	0.596347	0.247619
Carcinoscorpius	Protolophus	0.375026	0.166698			Carcinoscorpius	Hesperonemastoma	0.727106	0.295068			Cryptocellus	Siro	0.547723	0.232752
Carcinoscorpius	Hesperonemastoma	0.393364	0.177756			Carcinoscorpius	Protolophus	0.693881	0.2765			Cryptocellus	Larifuga	0.759566	0.293555
Carcinoscorpius	Trogulus	0.377195	0.165257			Carcinoscorpius	Trogulus	0.625709	0.256849			Cryptocellus	Pachylicus	0.58467	0.238635
Carcinoscorpius	Gluvia	0.420596	0.209097			Carcinoscorpius	Galeodes	0.652115	0.284181			Cryptocellus	Hesperonemastoma	0.710752	0.289182
Carcinoscorpius	Eremobates	0.340894	0.153763			Carcinoscorpius	Eremobates	0.582004	0.268962			Cryptocellus	Protolophus	0.683445	0.268458
Carcinoscorpius	Galeodes	0.37022	0.180188			Carcinoscorpius	Gluvia	0.804305	0.329992			Cryptocellus	Trogulus	0.613347	0.245679
Carcinoscorpius	RicinoidesKarchii	0.321152	0.149958			Carcinoscorpius	RicinoidesKarchii	0.519073	0.22189			Cryptocellus	Limulus	0.452607	0.225533
Carcinoscorpius	RicinoidesAtewa	0.332382	0.156377			Carcinoscorpius	RicinoidesAtewa	0.551225	0.24089			Cryptocellus	Carcinoscorpius	0.48282	0.22216
Carcinoscorpius	Pseudocellus	0.373707	0.18189			Carcinoscorpius	Pseudocellus	0.620403	0.25934			Cryptocellus	Tachypleu	0.444811	0.220975
Carcinoscorpius	Cryptocellus	0.327889	0.152744			Carcinoscorpius	Cryptocellus	0.519392	0.218182			Cryptocellus	RicinoidesKarchii	0.173291	0.106129
Carcinoscorpius	CryptocellusBecki	0.326761	0.152858			Carcinoscorpius	CryptocellusBecki	0.519363	0.217906			Cryptocellus	RicinoidesAtewa	0.208965	0.12897
Carcinoscorpius	Limulus	0.076695	0.0524302			Carcinoscorpius	Limulus	0.162222	0.109747			Cryptocellus	Pseudocellus	0.265963	0.157595
Tachypleu	Epiperipatus	0.554356	0.240252			Tachypleu	Peripatopsis	0.690486	0.272788			CryptocellusBecki	Peripatopsis	0.727147	0.278255
Tachypleu	Euperipatoides	0.479509	0.220752			Tachypleu	Epiperipatus	1.71333	0.458973			CryptocellusBecki	Epiperipatus	1.90966	0.498257
Tachypleu	Peripatopsis	0.434569	0.185316			Tachypleu	Euperipatoides	1.05036	0.353058			CryptocellusBecki	Euperipatoides	1.14513	0.371508
Tachypleu	Pycnogonum	0.443043	0.177784			Tachypleu	Alipes	0.705687	0.276843			CryptocellusBecki	Argulus	0.857522	0.312358
Tachypleu	Anoplodactylus	0.482539	0.176886			Tachypleu	Scutigera	0.647064	0.253696			CryptocellusBecki	Daphnia	0.8601	0.310463
Tachypleu	Endeis	0.512272	0.198943			Tachypleu	Glomeris	0.706942	0.267822			CryptocellusBecki	Calanus	0.997848	0.339282
Tachypleu	Alipes	0.416151	0.177864			Tachypleu	Hanseniella	0.704772	0.270624			CryptocellusBecki	Gammarus	1.00076	0.339552
Tachypleu	Scutigera	0.389378	0.167303			Tachypleu	Argulus	0.83688	0.302564			CryptocellusBecki	Orchesella	0.93785	0.32067
Tachypleu	Glomeris	0.425021	0.175792			Tachypleu	Daphnia	0.84349	0.300965			CryptocellusBecki	Blattella	1.0025	0.338268
Tachypleu	Hanseniella	0.420124	0.177975			Tachypleu	Calanus	0.982727	0.334161			CryptocellusBecki	Drosophila	0.962163	0.326648
Tachypleu	Argulus	0.462783	0.179672			Tachypleu	Gammarus	0.997252	0.332455			CryptocellusBecki	Tribolium	0.849349	0.302769
Tachypleu	Gammarus	0.513464	0.192223			Tachypleu	Orchesella	0.919565	0.321765			CryptocellusBecki	Alipes	0.722915	0.281189
Tachypleu	Calanus	0.512168	0.172531			Tachypleu	Blattella	0.957863	0.322374			CryptocellusBecki	Scutigera	0.65848	0.256035
Tachypleu	Daphnia	0.476454	0.190895			Tachypleu	Drosophila	0.948163	0.321129			CryptocellusBecki	Glomeris	0.713316	0.269697
Tachypleu	Blattella	0.516874	0.207549			Tachypleu	Tribolium	0.827098	0.296261			CryptocellusBecki	Hanseniella	0.704987	0.269828
Tachypleu	Orchesella	0.593023	0.208543			Tachypleu	Pycnogonum	0.667274	0.265612			CryptocellusBecki	Pycnogonum	0.684162	0.275312
Tachypleu	Drosophila	0.536459	0.208632			Tachypleu	Anoplodactylus	0.989035	0.317934			CryptocellusBecki	Anoplodactylus	1.04512	0.338298
Tachypleu	Tribolium	0.491356	0.195811			Tachypleu	Endeis	1.01737	0.342907			CryptocellusBecki	Endeis	1.07405	0.341733
Tachypleu	Phytoseiulus	0.596678	0.23163			Tachypleu	Phytoseiulus	0.890155	0.323884			CryptocellusBecki	Neobisium	0.687551	0.279963
Tachypleu	Dermanyssus	0.638934	0.242124			Tachypleu	Dermanyssus	0.972979	0.341021			CryptocellusBecki	Synsphyronus	0.689388	0.273211
Tachypleu	VarroaJac	0.583298	0.236134			Tachypleu	VarroaDes	0.911469	0.327357			CryptocellusBecki	Haplochernes	0.803527	0.289071
Tachypleu	VarroaDes	0.588168	0.233448			Tachypleu	VarroaJac	0.931622	0.339316			CryptocellusBecki	Hesperochernes	0.746208	0.281153
Tachypleu	Ornithodoros	0.378451	0.164971			Tachypleu	Ornithodoros	0.593849	0.237773			CryptocellusBecki	Phytoseiulus	0.902441	0.325792
Tachypleu	Ixodes	0.403891	0.1681			Tachypleu	Ixodes	0.680682	0.249843			CryptocellusBecki	Dermanyssus	0.999782	0.339979
Tachypleu	Amblyomma	0.421414	0.169375			Tachypleu	Amblyomma	0.650526	0.253101			CryptocellusBecki	VarroaDes	0.930403	0.330143
Tachypleu	Dermacentor	0.412795	0.17188			Tachypleu	Hyaloma	0.663695	0.245953			CryptocellusBecki	VarroaJac	0.953461	0.34801
Tachypleu	Hyaloma	0.396573	0.169094			Tachypleu	Dermacentor	0.670535	0.255113			CryptocellusBecki	Ornithodoros	0.613624	0.247655
Tachypleu	Rhipicephalus	0.442611	0.196844			Tachypleu	Rhipicephalus	0.755258	0.275826			CryptocellusBecki	Ixodes	0.709301	0.255425
Tachypleu	Panonychus	0.575227	0.22969			Tachypleu	Panonychus	0.859947	0.318408			CryptocellusBecki	Amblyomma	0.677757	0.25955
Tachypleu	TetranychusCin	0.577056	0.233243			Tachypleu	TetranychusUrt	0.861825	0.321787			CryptocellusBecki	Hyaloma	0.691233	0.255299
Tachypleu	TetranychusUrt	0.577756	0.232144			Tachypleu	TetranychusCin	0.859575	0.320807			CryptocellusBecki	Dermacentor	0.697006	0.263555
Tachypleu	Dermatophagoides	0.598014	0.232724			Tachypleu	Dermatophagoides	0.943033	0.328288			CryptocellusBecki	Rhipicephalus	0.795328	0.286247
Tachypleu	Rhizoglyphus	0.566911	0.221312			Tachypleu	Rhizoglyphus	0.887748	0.322919			CryptocellusBecki	Panonychus	0.880391	0.323211
Tachypleu	Hypochthonius	0.478614	0.188899			Tachypleu	Hypochthonius	0.743379	0.279242			CryptocellusBecki	TetranychusUrt	0.876153	0.317648
Tachypleu	Steganacarus	0.487393	0.19262			Tachypleu	Steganacarus	0.766498	0.282902			CryptocellusBecki	TetranychusCin	0.873509	0.317256
Tachypleu	Achipteria	0.494156	0.194897			Tachypleu	Achipteria	0.797096	0.285809			CryptocellusBecki	Dermatophagoides	0.962205	0.326725
Tachypleu	Hermannia	0.497593	0.193032			Tachypleu	Platynothrus	0.746984	0.275993			CryptocellusBecki	Rhizoglyphus	0.907761	0.327772
Tachypleu	Nothrus	0.488784	0.193082			Tachypleu	Hermannia	0.810666	0.283339			CryptocellusBecki	Hypochthonius	0.769152	0.281211
Tachypleu	Platynothrus	0.478801	0.188623			Tachypleu	Nothrus	0.767224	0.27799			CryptocellusBecki	Steganacarus	0.794819	0.287351
Tachypleu	Neobisium	0.449916	0.196521			Tachypleu	Neobisium	0.663794	0.279624			CryptocellusBecki	Achipteria	0.82242	0.292193
Tachypleu	Synsphyronus	0.443762	0.192689			Tachypleu	Synsphyronus	0.663075	0.275984			CryptocellusBecki	Platynothrus	0.769747	0.28019
Tachypleu	Haplochernes	0.52457	0.218401			Tachypleu	Haplochernes	0.772999	0.295538			CryptocellusBecki	Hermannia	0.835112	0.289056
Tachypleu	Hesperochernes	0.501382	0.204586			Tachypleu	Hesperochernes	0.720728	0.28405			CryptocellusBecki	Nothrus	0.79024	0.284646
Tachypleu	Metasiro	0.321254	0.155126			Tachypleu	Metasiro	0.558054	0.243594			CryptocellusBecki	Galeodes	0.638084	0.276807
Tachypleu	Siro	0.31061	0.146193			Tachypleu	Siro	0.51582	0.233623			CryptocellusBecki	Eremobates	0.574877	0.253603
Tachypleu	Larifuga	0.375236	0.168219			Tachypleu	Larifuga	0.725817	0.293464			CryptocellusBecki	Gluvia	0.819651	0.311906
Tachypleu	Pachylicus	0.35923	0.164932			Tachypleu	Pachylicus	0.555382	0.238704			CryptocellusBecki	Metasiro	0.595985	0.248418
Tachypleu	Protolophus	0.338832	0.155908			Tachypleu	Hesperonemastoma	0.682456	0.285514			CryptocellusBecki	Siro	0.547361	0.236775
Tachypleu	Hesperonemastoma	0.35717	0.166576			Tachypleu	Protolophus	0.649231	0.2694			CryptocellusBecki	Larifuga	0.759204	0.290148
Tachypleu	Trogulus	0.341001	0.15355			Tachypleu	Trogulus	0.581059	0.242312			CryptocellusBecki	Pachylicus	0.584308	0.237221
Tachypleu	Gluvia	0.384402	0.190093			Tachypleu	Galeodes	0.607465	0.273001			CryptocellusBecki	Hesperonemastoma	0.71039	0.290078
Tachypleu	Eremobates	0.3047	0.151346			Tachypleu	Eremobates	0.537354	0.249408			CryptocellusBecki	Protolophus	0.683083	0.272431
Tachypleu	Galeodes	0.334026	0.17832			Tachypleu	Gluvia	0.759655	0.301853			CryptocellusBecki	Trogulus	0.612985	0.245342
Tachypleu	RicinoidesKarchii	0.284958	0.138838			Tachypleu	RicinoidesKarchii	0.474423	0.218551			CryptocellusBecki	Limulus	0.452245	0.224281
Tachypleu	RicinoidesAtewa	0.296188	0.143713			Tachypleu	RicinoidesAtewa	0.506575	0.22963			CryptocellusBecki	Carcinoscorpius	0.482458	0.222418
Tachypleu	Pseudocellus	0.337513	0.167811			Tachypleu	Pseudocellus	0.575753	0.243354			CryptocellusBecki	Tachypleu	0.444449	0.218561
Tachypleu	Cryptocellus	0.291695	0.142285			Tachypleu	Cryptocellus	0.474742	0.212748			CryptocellusBecki	RicinoidesKarchii	0.172929	0.107603
Tachypleu	CryptocellusBecki	0.290567	0.141073			Tachypleu	CryptocellusBecki	0.474713	0.209823			CryptocellusBecki	RicinoidesAtewa	0.208603	0.127226
Tachypleu	Limulus	0.040501	0.0291178			Tachypleu	Limulus	0.117572	0.0803921			CryptocellusBecki	Pseudocellus	0.265601	0.155376
Tachypleu	Carcinoscorpius	0.048814	0.0346176			Tachypleu	Carcinoscorpius	0.099534	0.0717185			CryptocellusBecki	Cryptocellus	0.090418	0.0648668
Chaerilus	Epiperipatus	0.573206	0.229028			Vietbocap	Peripatopsis	0.711357	0.272922			Vietbocap	Peripatopsis	0.726834	0.282157
Chaerilus	Euperipatoides	0.498359	0.212472			Vietbocap	Epiperipatus	1.7342	0.464039			Vietbocap	Epiperipatus	1.90935	0.505439
Chaerilus	Peripatopsis	0.453419	0.185611			Vietbocap	Euperipatoides	1.07123	0.353992			Vietbocap	Euperipatoides	1.14481	0.381267
Chaerilus	Pycnogonum	0.461893	0.19003			Vietbocap	Alipes	0.726558	0.271401			Vietbocap	Argulus	0.857209	0.313871
Chaerilus	Anoplodactylus	0.501389	0.180931			Vietbocap	Scutigera	0.667935	0.250575			Vietbocap	Daphnia	0.859787	0.312779
Chaerilus	Endeis	0.531122	0.204054			Vietbocap	Glomeris	0.727813	0.267845			Vietbocap	Calanus	0.997535	0.34064
Chaerilus	Alipes	0.435001	0.176254			Vietbocap	Hanseniella	0.725643	0.271414			Vietbocap	Gammarus	1.00045	0.342975
Chaerilus	Scutigera	0.408228	0.16914			Vietbocap	Argulus	0.857751	0.305352			Vietbocap	Orchesella	0.937537	0.325561
Chaerilus	Glomeris	0.443871	0.18513			Vietbocap	Daphnia	0.864361	0.304895			Vietbocap	Blattella	1.00219	0.340312
Chaerilus	Hanseniella	0.438974	0.192015			Vietbocap	Calanus	1.0036	0.333649			Vietbocap	Drosophila	0.96185	0.325768
Chaerilus	Argulus	0.481633	0.190461			Vietbocap	Gammarus	1.01812	0.338231			Vietbocap	Tribolium	0.849036	0.301904
Chaerilus	Gammarus	0.532314	0.223958			Vietbocap	Orchesella	0.940436	0.318415			Vietbocap	Alipes	0.722602	0.281998
Chaerilus	Calanus	0.531018	0.179301			Vietbocap	Blattella	0.978734	0.320605			Vietbocap	Scutigera	0.658167	0.25914
Chaerilus	Daphnia	0.495304	0.204166			Vietbocap	Drosophila	0.969034	0.319151			Vietbocap	Glomeris	0.713003	0.273529
Chaerilus	Blattella	0.535724	0.211476			Vietbocap	Tribolium	0.847969	0.294074			Vietbocap	Hanseniella	0.704674	0.276134
Chaerilus	Orchesella	0.611873	0.221149			Vietbocap	Pycnogonum	0.688145	0.269256			Vietbocap	Pycnogonum	0.683849	0.276899
Chaerilus	Drosophila	0.555309	0.2178			Vietbocap	Anoplodactylus	1.00991	0.317401			Vietbocap	Anoplodactylus	1.04481	0.343765
Chaerilus	Tribolium	0.510206	0.202765			Vietbocap	Endeis	1.03824	0.341832			Vietbocap	Endeis	1.07374	0.358724
Chaerilus	Phytoseiulus	0.615528	0.235888			Vietbocap	Phytoseiulus	0.911026	0.323295			Vietbocap	Neobisium	0.687238	0.276313
Chaerilus	Dermanyssus	0.657784	0.248499			Vietbocap	Dermanyssus	0.99385	0.337165			Vietbocap	Synsphyronus	0.689075	0.268865
Chaerilus	VarroaJac	0.602148	0.240712			Vietbocap	VarroaDes	0.93234	0.327795			Vietbocap	Haplochernes	0.803214	0.28883
Chaerilus	VarroaDes	0.607018	0.239385			Vietbocap	VarroaJac	0.952493	0.338542			Vietbocap	Hesperochernes	0.745895	0.277507
Chaerilus	Ornithodoros	0.397301	0.167788			Vietbocap	Ornithodoros	0.61472	0.239414			Vietbocap	Phytoseiulus	0.902128	0.329826
Chaerilus	Ixodes	0.422741	0.169493			Vietbocap	Ixodes	0.701553	0.248529			Vietbocap	Dermanyssus	0.999469	0.346094
Chaerilus	Amblyomma	0.440264	0.171707			Vietbocap	Amblyomma	0.671397	0.253453			Vietbocap	VarroaDes	0.93009	0.335392
Chaerilus	Dermacentor	0.431645	0.173832			Vietbocap	Hyaloma	0.684566	0.244984			Vietbocap	VarroaJac	0.953148	0.348465
Chaerilus	Hyaloma	0.415423	0.173023			Vietbocap	Dermacentor	0.691406	0.251402			Vietbocap	Ornithodoros	0.613311	0.244768
Chaerilus	Rhipicephalus	0.461461	0.192518			Vietbocap	Rhipicephalus	0.776129	0.275003			Vietbocap	Ixodes	0.708988	0.256659
Chaerilus	Panonychus	0.594077	0.234287			Vietbocap	Panonychus	0.880818	0.316383			Vietbocap	Amblyomma	0.677444	0.262879
Chaerilus	TetranychusCin	0.595906	0.234984			Vietbocap	TetranychusUrt	0.882696	0.316621			Vietbocap	Hyaloma	0.69092	0.252153
Chaerilus	TetranychusUrt	0.596606	0.234698			Vietbocap	TetranychusCin	0.880446	0.316947			Vietbocap	Dermacentor	0.696693	0.260542
Chaerilus	Dermatophagoides	0.616864	0.233699			Vietbocap	Dermatophagoides	0.963904	0.324866			Vietbocap	Rhipicephalus	0.795015	0.288347
Chaerilus	Rhizoglyphus	0.585761	0.226651			Vietbocap	Rhizoglyphus	0.908619	0.317411			Vietbocap	Panonychus	0.880078	0.323738
Chaerilus	Hypochthonius	0.497464	0.192054			Vietbocap	Hypochthonius	0.76425	0.276976			Vietbocap	TetranychusUrt	0.87584	0.321601
Chaerilus	Steganacarus	0.506243	0.197265			Vietbocap	Steganacarus	0.787369	0.279671			Vietbocap	TetranychusCin	0.873196	0.32191
Chaerilus	Achipteria	0.513006	0.198868			Vietbocap	Achipteria	0.817967	0.283869			Vietbocap	Dermatophagoides	0.961892	0.331099
Chaerilus	Hermannia	0.516443	0.198748			Vietbocap	Platynothrus	0.767855	0.272661			Vietbocap	Rhizoglyphus	0.907448	0.324307
Chaerilus	Nothrus	0.507634	0.198655			Vietbocap	Hermannia	0.831537	0.280143			Vietbocap	Hypochthonius	0.768839	0.284987
Chaerilus	Platynothrus	0.497651	0.193571			Vietbocap	Nothrus	0.788095	0.275082			Vietbocap	Steganacarus	0.794506	0.287508
Chaerilus	Neobisium	0.468766	0.190741			Vietbocap	Neobisium	0.684665	0.27075			Vietbocap	Achipteria	0.822107	0.291974
Chaerilus	Synsphyronus	0.462612	0.187525			Vietbocap	Synsphyronus	0.683946	0.264147			Vietbocap	Platynothrus	0.769434	0.279576
Chaerilus	Haplochernes	0.54342	0.216049			Vietbocap	Haplochernes	0.79387	0.28281			Vietbocap	Hermannia	0.834799	0.287085
Chaerilus	Hesperochernes	0.520232	0.200329			Vietbocap	Hesperochernes	0.741599	0.272308			Vietbocap	Nothrus	0.789927	0.282367
Chaerilus	Metasiro	0.340104	0.15532			Vietbocap	Metasiro	0.578925	0.240683			Vietbocap	Galeodes	0.637771	0.277685
Chaerilus	Siro	0.32946	0.14503			Vietbocap	Siro	0.536691	0.22951			Vietbocap	Eremobates	0.574564	0.255521
Chaerilus	Larifuga	0.394086	0.163741			Vietbocap	Larifuga	0.746688	0.286814			Vietbocap	Gluvia	0.819338	0.321803
Chaerilus	Pachylicus	0.37808	0.165685			Vietbocap	Pachylicus	0.576253	0.232203			Vietbocap	Metasiro	0.595672	0.250249
Chaerilus	Protolophus	0.357682	0.158018			Vietbocap	Hesperonemastoma	0.703327	0.276898			Vietbocap	Siro	0.547048	0.238383
Chaerilus	Hesperonemastoma	0.37602	0.171685			Vietbocap	Protolophus	0.670102	0.259916			Vietbocap	Larifuga	0.758891	0.295416
Chaerilus	Trogulus	0.359851	0.155957			Vietbocap	Trogulus	0.60193	0.23928			Vietbocap	Pachylicus	0.583995	0.240422
Chaerilus	Gluvia	0.403252	0.184092			Vietbocap	Galeodes	0.628336	0.270075			Vietbocap	Hesperonemastoma	0.710077	0.282748
Chaerilus	Eremobates	0.32355	0.145201			Vietbocap	Eremobates	0.558225	0.244774			Vietbocap	Protolophus	0.68277	0.267729
Chaerilus	Galeodes	0.352876	0.174562			Vietbocap	Gluvia	0.780526	0.303045			Vietbocap	Trogulus	0.612672	0.247015
Chaerilus	RicinoidesKarchii	0.303808	0.138402			Vietbocap	RicinoidesKarchii	0.495294	0.217158			Vietbocap	Limulus	0.493332	0.226125
Chaerilus	RicinoidesAtewa	0.315038	0.141538			Vietbocap	RicinoidesAtewa	0.527446	0.228421			Vietbocap	Carcinoscorpius	0.523545	0.227159
Chaerilus	Pseudocellus	0.356363	0.165343			Vietbocap	Pseudocellus	0.596624	0.24018			Vietbocap	Tachypleu	0.485536	0.218057
Chaerilus	Cryptocellus	0.310545	0.141811			Vietbocap	Cryptocellus	0.495613	0.212098			Vietbocap	RicinoidesKarchii	0.49868	0.22567
Chaerilus	CryptocellusBecki	0.309417	0.140197			Vietbocap	CryptocellusBecki	0.495584	0.211549			Vietbocap	RicinoidesAtewa	0.534354	0.238945
Chaerilus	Limulus	0.302511	0.14998			Vietbocap	Limulus	0.470473	0.219319			Vietbocap	Pseudocellus	0.615308	0.255058
Chaerilus	Carcinoscorpius	0.340082	0.160217			Vietbocap	Carcinoscorpius	0.507507	0.223665			Vietbocap	Cryptocellus	0.499235	0.220018
Chaerilus	Tachypleu	0.303888	0.148998			Vietbocap	Tachypleu	0.462857	0.211166			Vietbocap	CryptocellusBecki	0.498873	0.220061
Vietbocap	Epiperipatus	0.571893	0.232254			Chaerilus	Peripatopsis	0.737828	0.273535			Chaerilus	Peripatopsis	0.758317	0.283138
Vietbocap	Euperipatoides	0.497046	0.216475			Chaerilus	Epiperipatus	1.76067	0.468456			Chaerilus	Epiperipatus	1.94083	0.507898
Vietbocap	Peripatopsis	0.452106	0.188426			Chaerilus	Euperipatoides	1.09771	0.346258			Chaerilus	Euperipatoides	1.1763	0.373741
Vietbocap	Pycnogonum	0.46058	0.187832			Chaerilus	Alipes	0.753029	0.274249			Chaerilus	Argulus	0.888692	0.318183
Vietbocap	Anoplodactylus	0.500076	0.196105			Chaerilus	Scutigera	0.694406	0.258556			Chaerilus	Daphnia	0.89127	0.314723
Vietbocap	Endeis	0.529809	0.197814			Chaerilus	Glomeris	0.754284	0.270661			Chaerilus	Calanus	1.02902	0.341768
Vietbocap	Alipes	0.433688	0.179022			Chaerilus	Hanseniella	0.752114	0.273765			Chaerilus	Gammarus	1.03193	0.339509
Vietbocap	Scutigera	0.406915	0.169464			Chaerilus	Argulus	0.884222	0.308719			Chaerilus	Orchesella	0.96902	0.327137
Vietbocap	Glomeris	0.442558	0.182139			Chaerilus	Daphnia	0.890832	0.305726			Chaerilus	Blattella	1.03367	0.332807
Vietbocap	Hanseniella	0.437661	0.187386			Chaerilus	Calanus	1.03007	0.334473			Chaerilus	Drosophila	0.993333	0.330187
Vietbocap	Argulus	0.48032	0.188733			Chaerilus	Gammarus	1.04459	0.334664			Chaerilus	Tribolium	0.880519	0.309765
Vietbocap	Gammarus	0.531001	0.210984			Chaerilus	Orchesella	0.966907	0.320231			Chaerilus	Alipes	0.754085	0.285864
Vietbocap	Calanus	0.529705	0.194983			Chaerilus	Blattella	1.0052	0.316145			Chaerilus	Scutigera	0.68965	0.269313
Vietbocap	Daphnia	0.493991	0.202137			Chaerilus	Drosophila	0.995505	0.322787			Chaerilus	Glomeris	0.744486	0.276876
Vietbocap	Blattella	0.534411	0.214015			Chaerilus	Tribolium	0.87444	0.300489			Chaerilus	Hanseniella	0.736157	0.27952
Vietbocap	Orchesella	0.61056	0.200153			Chaerilus	Pycnogonum	0.714616	0.271601			Chaerilus	Pycnogonum	0.715332	0.27941
Vietbocap	Drosophila	0.553996	0.2196			Chaerilus	Anoplodactylus	1.03638	0.311767			Chaerilus	Anoplodactylus	1.07629	0.335679
Vietbocap	Tribolium	0.508893	0.204736			Chaerilus	Endeis	1.06472	0.334996			Chaerilus	Endeis	1.10522	0.349596
Vietbocap	Phytoseiulus	0.614215	0.235483			Chaerilus	Phytoseiulus	0.937497	0.32146			Chaerilus	Neobisium	0.718721	0.277256
Vietbocap	Dermanyssus	0.656471	0.250081			Chaerilus	Dermanyssus	1.02032	0.337667			Chaerilus	Synsphyronus	0.720558	0.272136
Vietbocap	VarroaJac	0.600835	0.239919			Chaerilus	VarroaDes	0.958811	0.32446			Chaerilus	Haplochernes	0.834697	0.290143
Vietbocap	VarroaDes	0.605705	0.238627			Chaerilus	VarroaJac	0.978964	0.339258			Chaerilus	Hesperochernes	0.777378	0.28417
Vietbocap	Ornithodoros	0.395988	0.167018			Chaerilus	Ornithodoros	0.641191	0.245927			Chaerilus	Phytoseiulus	0.933611	0.32817
Vietbocap	Ixodes	0.421428	0.164732			Chaerilus	Ixodes	0.728024	0.254924			Chaerilus	Dermanyssus	1.03095	0.345741
Vietbocap	Amblyomma	0.438951	0.172603			Chaerilus	Amblyomma	0.697868	0.257184			Chaerilus	VarroaDes	0.961573	0.331684
Vietbocap	Dermacentor	0.430332	0.175815			Chaerilus	Hyaloma	0.711037	0.250863			Chaerilus	VarroaJac	0.984631	0.3489
Vietbocap	Hyaloma	0.41411	0.172322			Chaerilus	Dermacentor	0.717877	0.254734			Chaerilus	Ornithodoros	0.644794	0.252781
Vietbocap	Rhipicephalus	0.460148	0.199461			Chaerilus	Rhipicephalus	0.8026	0.275416			Chaerilus	Ixodes	0.740471	0.264521
Vietbocap	Panonychus	0.592764	0.231541			Chaerilus	Panonychus	0.907289	0.321685			Chaerilus	Amblyomma	0.708927	0.267908
Vietbocap	TetranychusCin	0.594593	0.232841			Chaerilus	TetranychusUrt	0.909167	0.320075			Chaerilus	Hyaloma	0.722403	0.259089
Vietbocap	TetranychusUrt	0.595293	0.231764			Chaerilus	TetranychusCin	0.906917	0.320334			Chaerilus	Dermacentor	0.728176	0.2647
Vietbocap	Dermatophagoides	0.615551	0.234969			Chaerilus	Dermatophagoides	0.990375	0.327403			Chaerilus	Rhipicephalus	0.826498	0.289089
Vietbocap	Rhizoglyphus	0.584448	0.225423			Chaerilus	Rhizoglyphus	0.93509	0.321804			Chaerilus	Panonychus	0.911561	0.329653
Vietbocap	Hypochthonius	0.496151	0.191649			Chaerilus	Hypochthonius	0.790721	0.282982			Chaerilus	TetranychusUrt	0.907323	0.325531
Vietbocap	Steganacarus	0.50493	0.195735			Chaerilus	Steganacarus	0.81384	0.284948			Chaerilus	TetranychusCin	0.904679	0.325721
Vietbocap	Achipteria	0.511693	0.198993			Chaerilus	Achipteria	0.844438	0.288964			Chaerilus	Dermatophagoides	0.993375	0.334661
Vietbocap	Hermannia	0.51513	0.197743			Chaerilus	Platynothrus	0.794326	0.277674			Chaerilus	Rhizoglyphus	0.938931	0.3289
Vietbocap	Nothrus	0.506321	0.197913			Chaerilus	Hermannia	0.858008	0.28813			Chaerilus	Hypochthonius	0.800322	0.291645
Vietbocap	Platynothrus	0.496338	0.192458			Chaerilus	Nothrus	0.814566	0.282192			Chaerilus	Steganacarus	0.825989	0.293468
Vietbocap	Neobisium	0.467453	0.192743			Chaerilus	Neobisium	0.711136	0.271749			Chaerilus	Achipteria	0.85359	0.297182
Vietbocap	Synsphyronus	0.461299	0.18961			Chaerilus	Synsphyronus	0.710417	0.26641			Chaerilus	Platynothrus	0.800917	0.284905
Vietbocap	Haplochernes	0.542107	0.21678			Chaerilus	Haplochernes	0.820341	0.284059			Chaerilus	Hermannia	0.866282	0.295889
Vietbocap	Hesperochernes	0.518919	0.203479			Chaerilus	Hesperochernes	0.76807	0.277111			Chaerilus	Nothrus	0.82141	0.290014
Vietbocap	Metasiro	0.338791	0.147898			Chaerilus	Metasiro	0.605396	0.242527			Chaerilus	Galeodes	0.669254	0.281662
Vietbocap	Siro	0.328147	0.143901			Chaerilus	Siro	0.563162	0.230006			Chaerilus	Eremobates	0.606047	0.258706
Vietbocap	Larifuga	0.392773	0.171787			Chaerilus	Larifuga	0.773159	0.290758			Chaerilus	Gluvia	0.850821	0.31518
Vietbocap	Pachylicus	0.376767	0.164047			Chaerilus	Pachylicus	0.602724	0.237182			Chaerilus	Metasiro	0.627155	0.253093
Vietbocap	Protolophus	0.356369	0.153545			Chaerilus	Hesperonemastoma	0.729798	0.287935			Chaerilus	Siro	0.578531	0.240164
Vietbocap	Hesperonemastoma	0.374707	0.168903			Chaerilus	Protolophus	0.696573	0.265199			Chaerilus	Larifuga	0.790374	0.298427
Vietbocap	Trogulus	0.358538	0.154804			Chaerilus	Trogulus	0.628401	0.24324			Chaerilus	Pachylicus	0.615478	0.245969
Vietbocap	Gluvia	0.401939	0.183906			Chaerilus	Galeodes	0.654807	0.272456			Chaerilus	Hesperonemastoma	0.74156	0.292305
Vietbocap	Eremobates	0.322237	0.15448			Chaerilus	Eremobates	0.584696	0.246547			Chaerilus	Protolophus	0.714253	0.273016
Vietbocap	Galeodes	0.351563	0.172381			Chaerilus	Gluvia	0.806997	0.295608			Chaerilus	Trogulus	0.644155	0.252788
Vietbocap	RicinoidesKarchii	0.302495	0.140729			Chaerilus	RicinoidesKarchii	0.521765	0.217522			Chaerilus	Limulus	0.524815	0.232796
Vietbocap	RicinoidesAtewa	0.313725	0.144845			Chaerilus	RicinoidesAtewa	0.553917	0.231077			Chaerilus	Carcinoscorpius	0.555028	0.233851
Vietbocap	Pseudocellus	0.35505	0.161373			Chaerilus	Pseudocellus	0.623095	0.239321			Chaerilus	Tachypleu	0.517019	0.22494
Vietbocap	Cryptocellus	0.309232	0.141641			Chaerilus	Cryptocellus	0.522084	0.21463			Chaerilus	RicinoidesKarchii	0.530163	0.226978
Vietbocap	CryptocellusBecki	0.308104	0.142023			Chaerilus	CryptocellusBecki	0.522055	0.211766			Chaerilus	RicinoidesAtewa	0.565837	0.243383
Vietbocap	Limulus	0.301198	0.146343			Chaerilus	Limulus	0.496944	0.22409			Chaerilus	Pseudocellus	0.646791	0.254693
Vietbocap	Carcinoscorpius	0.338769	0.157576			Chaerilus	Carcinoscorpius	0.533978	0.228711			Chaerilus	Cryptocellus	0.530718	0.223933
Vietbocap	Tachypleu	0.302575	0.14572			Chaerilus	Tachypleu	0.489328	0.216228			Chaerilus	CryptocellusBecki	0.530356	0.221539
Vietbocap	Chaerilus	0.149067	0.0876967			Chaerilus	Vietbocap	0.262621	0.145996			Chaerilus	Vietbocap	0.272181	0.15323
Androctonus	Epiperipatus	0.572307	0.234973			Androctonus	Peripatopsis	0.733795	0.274289			Androctonus	Peripatopsis	0.752266	0.283885
Androctonus	Euperipatoides	0.49746	0.20648			Androctonus	Epiperipatus	1.75664	0.461098			Androctonus	Epiperipatus	1.93478	0.499171
Androctonus	Peripatopsis	0.45252	0.186192			Androctonus	Euperipatoides	1.09367	0.355324			Androctonus	Euperipatoides	1.17025	0.381415
Androctonus	Pycnogonum	0.460994	0.184746			Androctonus	Alipes	0.748996	0.268034			Androctonus	Argulus	0.882641	0.315118
Androctonus	Anoplodactylus	0.50049	0.180308			Androctonus	Scutigera	0.690373	0.25369			Androctonus	Daphnia	0.885219	0.317338
Androctonus	Endeis	0.530223	0.194954			Androctonus	Glomeris	0.750251	0.273677			Androctonus	Calanus	1.02297	0.342939
Androctonus	Alipes	0.434102	0.174482			Androctonus	Hanseniella	0.748081	0.276775			Androctonus	Gammarus	1.02588	0.344345
Androctonus	Scutigera	0.407329	0.164587			Androctonus	Argulus	0.880189	0.306048			Androctonus	Orchesella	0.962969	0.330629
Androctonus	Glomeris	0.442972	0.179535			Androctonus	Daphnia	0.886799	0.308464			Androctonus	Blattella	1.02762	0.341345
Androctonus	Hanseniella	0.438075	0.187592			Androctonus	Calanus	1.02604	0.335166			Androctonus	Drosophila	0.987282	0.331907
Androctonus	Argulus	0.480734	0.177216			Androctonus	Gammarus	1.04056	0.338261			Androctonus	Tribolium	0.874468	0.307703
Androctonus	Gammarus	0.531415	0.211459			Androctonus	Orchesella	0.962874	0.323007			Androctonus	Alipes	0.748034	0.278762
Androctonus	Calanus	0.530119	0.183189			Androctonus	Blattella	1.00117	0.323841			Androctonus	Scutigera	0.683599	0.263768
Androctonus	Daphnia	0.494405	0.19763			Androctonus	Drosophila	0.991472	0.324436			Androctonus	Glomeris	0.738435	0.280853
Androctonus	Blattella	0.534825	0.20734			Androctonus	Tribolium	0.870407	0.299498			Androctonus	Hanseniella	0.730106	0.282905
Androctonus	Orchesella	0.610974	0.207882			Androctonus	Pycnogonum	0.710583	0.270371			Androctonus	Pycnogonum	0.709281	0.27906
Androctonus	Drosophila	0.55441	0.212221			Androctonus	Anoplodactylus	1.03234	0.319569			Androctonus	Anoplodactylus	1.07024	0.345198
Androctonus	Tribolium	0.509307	0.20308			Androctonus	Endeis	1.06068	0.34093			Androctonus	Endeis	1.09917	0.356352
Androctonus	Phytoseiulus	0.614629	0.23023			Androctonus	Phytoseiulus	0.933464	0.32362			Androctonus	Neobisium	0.71267	0.273909
Androctonus	Dermanyssus	0.656885	0.242539			Androctonus	Dermanyssus	1.01629	0.339355			Androctonus	Synsphyronus	0.714507	0.270748
Androctonus	VarroaJac	0.601249	0.234238			Androctonus	VarroaDes	0.954778	0.330049			Androctonus	Haplochernes	0.828646	0.288341
Androctonus	VarroaDes	0.606119	0.233153			Androctonus	VarroaJac	0.974931	0.345144			Androctonus	Hesperochernes	0.771327	0.281074
Androctonus	Ornithodoros	0.396402	0.165933			Androctonus	Ornithodoros	0.637158	0.245875			Androctonus	Phytoseiulus	0.92756	0.330237
Androctonus	Ixodes	0.421842	0.168144			Androctonus	Ixodes	0.723991	0.24853			Androctonus	Dermanyssus	1.0249	0.347444
Androctonus	Amblyomma	0.439365	0.171318			Androctonus	Amblyomma	0.693835	0.254678			Androctonus	VarroaDes	0.955522	0.337224
Androctonus	Dermacentor	0.430746	0.174872			Androctonus	Hyaloma	0.707004	0.249397			Androctonus	VarroaJac	0.97858	0.355408
Androctonus	Hyaloma	0.414524	0.171327			Androctonus	Dermacentor	0.713844	0.255599			Androctonus	Ornithodoros	0.638743	0.252772
Androctonus	Rhipicephalus	0.460562	0.194944			Androctonus	Rhipicephalus	0.798567	0.278262			Androctonus	Ixodes	0.73442	0.257948
Androctonus	Panonychus	0.593178	0.231967			Androctonus	Panonychus	0.903256	0.320179			Androctonus	Amblyomma	0.702876	0.264899
Androctonus	TetranychusCin	0.595007	0.231285			Androctonus	TetranychusUrt	0.905134	0.319701			Androctonus	Hyaloma	0.716352	0.257827
Androctonus	TetranychusUrt	0.595707	0.230193			Androctonus	TetranychusCin	0.902884	0.319221			Androctonus	Dermacentor	0.722125	0.265529
Androctonus	Dermatophagoides	0.615965	0.230821			Androctonus	Dermatophagoides	0.986342	0.325997			Androctonus	Rhipicephalus	0.820447	0.292557
Androctonus	Rhizoglyphus	0.584862	0.222372			Androctonus	Rhizoglyphus	0.931057	0.320613			Androctonus	Panonychus	0.90551	0.328208
Androctonus	Hypochthonius	0.496565	0.189115			Androctonus	Hypochthonius	0.786688	0.276013			Androctonus	TetranychusUrt	0.901272	0.325092
Androctonus	Steganacarus	0.505344	0.194607			Androctonus	Steganacarus	0.809807	0.281185			Androctonus	TetranychusCin	0.898628	0.324291
Androctonus	Achipteria	0.512107	0.196505			Androctonus	Achipteria	0.840405	0.285804			Androctonus	Dermatophagoides	0.987324	0.332406
Androctonus	Hermannia	0.515544	0.195477			Androctonus	Platynothrus	0.790293	0.275142			Androctonus	Rhizoglyphus	0.93288	0.327209
Androctonus	Nothrus	0.506735	0.195698			Androctonus	Hermannia	0.853975	0.286287			Androctonus	Hypochthonius	0.794271	0.283534
Androctonus	Platynothrus	0.496752	0.191374			Androctonus	Nothrus	0.810533	0.279274			Androctonus	Steganacarus	0.819938	0.288962
Androctonus	Neobisium	0.467867	0.194083			Androctonus	Neobisium	0.707103	0.268996			Androctonus	Achipteria	0.847539	0.294105
Androctonus	Synsphyronus	0.461713	0.18785			Androctonus	Synsphyronus	0.706384	0.265219			Androctonus	Platynothrus	0.794866	0.282298
Androctonus	Haplochernes	0.542521	0.21609			Androctonus	Haplochernes	0.816308	0.2828			Androctonus	Hermannia	0.860231	0.293612
Androctonus	Hesperochernes	0.519333	0.2002			Androctonus	Hesperochernes	0.764037	0.275084			Androctonus	Nothrus	0.815359	0.286962
Androctonus	Metasiro	0.339205	0.149049			Androctonus	Metasiro	0.601363	0.244294			Androctonus	Galeodes	0.663203	0.28262
Androctonus	Siro	0.328561	0.142051			Androctonus	Siro	0.559129	0.232594			Androctonus	Eremobates	0.599996	0.26276
[truncated: 2,467 more rows]
